# Supplementary material for: 2-Hy­droxy-4-(prop-2-yn­yloxy)benz­alde­hyde
Source: Acta Crystallogr Sect E Struct Rep Online. 2012 Dec 8;69(Pt 1):o64. doi: 10.1107/S1600536812049598 (PMC3588223; doi:10.1107/S1600536812049598)
Supplement: Supplementary file 1 [file e-69-00o64-sup1.cif]

##############################################################################
#                                                                            #
# This CIF contains the data in a paper accepted for publication in          #
# Acta Crystallographica Section E. It conforms to the requirements of       #
# Notes for Authors for Acta Crystallographica Section E, and has been       #
# peer reviewed under the auspices of the IUCr Commission on Journals.       #
#                                                                            #
# Full details of the Crystallographic Information File format               #
# are given in the paper "The Crystallographic Information File (CIF):       #
# a New Standard Archive File for Crystallography" by S. R. Hall, F. H.      #
# Allen and I. D. Brown [Acta Cryst. (1991), A47, 655-685].                  #
#                                                                            #
# The current version of the core CIF dictionary is obtainable from          #
# ftp://ftp.iucr.org/pub/cif_core.dic.                                       #
#                                                                            #
# Software is freely available for graphical display of the structure(s)     #
# in this CIF. For information consult the CIF software page                 #
# http://www.iucr.org/resources/cif/software.                                #
#                                                                            #
# This file may be used for bona fide research purposes within the           #
# scientific community so long as proper attribution is given to the journal # 
# article from which it was obtained.                                        #
#                                                                            #
##############################################################################
data_global
_audit_creation_method     SHELXL-97
_journal_date_recd_electronic     2012-11-16
_journal_date_accepted     2012-12-03
_journal_name_full     'Acta Crystallographica, Section E'
_journal_year     2013
_journal_volume     69
_journal_issue      1
_journal_page_first     o64
_journal_page_last     o64
_journal_paper_category     QO
_journal_paper_doi     10.1107/S1600536812049598
_journal_coeditor_code     SJ5285
_publ_contact_author_name     'M.A. Neelakantan'
_publ_contact_author_address
;
CAS in Crystallography and Biophysics
University of Madras.
Guindy Campus
Chennai-25
India
;
_publ_contact_author_email     'drmaneelakantan@gmail.com'
_publ_contact_author_fax     '04632-226955'
_publ_contact_author_phone     '04632-222502'
_publ_section_title
;
2-Hydroxy-4-(prop-2-ynyloxy)benzaldehyde
;
loop_
    _publ_author_name
    _publ_author_address
    'V. Selvarani'
;
    Chemistry Research Centre
    National Engineering College
    K.R. Nagar
    Kovilpatti 628 503
    India
;
    'M.A. Neelakantan'
;
    Chemistry Research Centre
    National Engineering College
    K.R. Nagar
    Kovilpatti 628 503
    India
;
    'V. Silambarasan'
;
      CAS in Crystallography and Biophysics
      University of Madras
      Guindy Campus
      Chennai-25
      India
;
    'D. Velmurugan'
;
      CAS in Crystallography and Biophysics
      University of Madras
      Guindy Campus
      Chennai-25
      India
;
data_I
_audit_creation_method     SHELXL-97
_chemical_name_systematic
;
2-Hydroxy-4-(prop-2-ynyloxy)benzaldehyde
;
_chemical_name_common
;
;
_chemical_formula_moiety     'C10 H8 O3'
_chemical_formula_sum     'C10 H8 O3'
_chemical_formula_iupac     'C10 H8 O3'
_chemical_formula_weight     176.16
_chemical_melting_point     ?
_symmetry_cell_setting     triclinic
_symmetry_space_group_name_H-M     'P -1'
_symmetry_space_group_name_Hall     '-P 1'
loop_
    _symmetry_equiv_pos_as_xyz
    'x, y, z'
    '-x, -y, -z'
_cell_length_a     7.0835(5)
_cell_length_b     10.4059(7)
_cell_length_c     12.8461(8)
_cell_angle_alpha     73.910(3)
_cell_angle_beta     89.756(4)
_cell_angle_gamma     73.436(4)
_cell_volume     869.16(10)
_cell_formula_units_Z     4
_cell_measurement_reflns_used     4347
_cell_measurement_theta_min     1.66
_cell_measurement_theta_max     28.40
_cell_measurement_temperature     293(2)
_exptl_crystal_description     block
_exptl_crystal_colour     colourless
_exptl_crystal_size_max     0.20
_exptl_crystal_size_mid     0.20
_exptl_crystal_size_min     0.20
_exptl_crystal_density_diffrn     1.346
_exptl_crystal_density_meas     ?
_exptl_crystal_density_method     'not measured'
_exptl_crystal_F_000     368
_exptl_absorpt_coefficient_mu     0.100
_exptl_absorpt_correction_type     none
_exptl_absorpt_process_details     ?
_exptl_absorpt_correction_T_min     ?
_exptl_absorpt_correction_T_max     ?
_exptl_special_details
;
;
_diffrn_ambient_temperature     293(2)
_diffrn_radiation_type     MoK\a
_diffrn_radiation_wavelength     0.71073
_diffrn_radiation_source     'fine-focus sealed tube'
_diffrn_radiation_monochromator     graphite
_diffrn_measurement_device_type     'Bruker SMART APEXII area-detector'
_diffrn_measurement_method     '\w and \f scans'
_diffrn_detector_area_resol_mean     ?
_diffrn_reflns_number     15699
_diffrn_reflns_av_R_equivalents     0.0285
_diffrn_reflns_av_sigmaI/netI     0.0282
_diffrn_reflns_theta_min     1.66
_diffrn_reflns_theta_max     28.40
_diffrn_reflns_theta_full     28.40
_diffrn_measured_fraction_theta_max     0.994
_diffrn_measured_fraction_theta_full     0.994
_diffrn_reflns_limit_h_min     -9
_diffrn_reflns_limit_h_max     9
_diffrn_reflns_limit_k_min     -13
_diffrn_reflns_limit_k_max     13
_diffrn_reflns_limit_l_min     -17
_diffrn_reflns_limit_l_max     17
_diffrn_standards_number     0
_diffrn_standards_interval_count     .
_diffrn_standards_interval_time     .
_diffrn_standards_decay_%     ?
_refine_special_details
;
Refinement of <i>F</i>^2^ against ALL reflections. The weighted <i>R</i>-factor
<i>wR</i> and goodness of fit <i>S</i> are based on <i>F</i>^2^, conventional
<i>R</i>-factors <i>R</i> are based on <i>F</i>, with <i>F</i> set to zero for
negative <i>F</i>^2^. The threshold expression of <i>F</i>^2^ >
\s(<i>F</i>^2^) is used only for calculating <i>R</i>-factors(gt) <i>etc</i>.
and is not relevant to the choice of reflections for refinement.
<i>R</i>-factors based on <i>F</i>^2^ are statistically about twice as large
as those based on <i>F</i>, and <i>R</i>- factors based on ALL data will be
even larger.
;
_reflns_number_total     4347
_reflns_number_gt     2880
_reflns_threshold_expression     I>2\s(I)
_refine_ls_structure_factor_coef     Fsqd
_refine_ls_matrix_type     full
_refine_ls_R_factor_all     0.0716
_refine_ls_R_factor_gt     0.0440
_refine_ls_wR_factor_gt     0.1144
_refine_ls_wR_factor_ref     0.1324
_refine_ls_goodness_of_fit_ref     1.049
_refine_ls_restrained_S_all     1.049
_refine_ls_number_reflns     4347
_refine_ls_number_parameters     243
_refine_ls_number_restraints     0
_refine_ls_hydrogen_treatment     mixed
_refine_ls_weighting_scheme     calc
_refine_ls_weighting_details
         'calc w=1/[\s^2^(Fo^2^)+(0.0595P)^2^+0.0997P] where P=(Fo^2^+2Fc^2^)/3'
_atom_sites_solution_hydrogens     geom
_atom_sites_solution_primary     direct
_atom_sites_solution_secondary     difmap
_refine_ls_shift/su_max     0.000
_refine_ls_shift/su_mean     0.000
_refine_diff_density_max     0.154
_refine_diff_density_min     -0.196
_refine_ls_extinction_method     none
_refine_ls_extinction_coef     ?
loop_
    _atom_type_symbol
    _atom_type_description
    _atom_type_scat_dispersion_real
    _atom_type_scat_dispersion_imag
    _atom_type_scat_source
    'C' 'C' 0.0033 0.0016
                         'International Tables Vol C Tables 4.2.6.8 and 6.1.1.4'
    'H' 'H' 0.0000 0.0000
                         'International Tables Vol C Tables 4.2.6.8 and 6.1.1.4'
    'O' 'O' 0.0106 0.0060
                         'International Tables Vol C Tables 4.2.6.8 and 6.1.1.4'
_computing_data_collection     'APEX2 (Bruker, 2008)'
_computing_cell_refinement     'SAINT (Bruker, 2008)'
_computing_data_reduction     'SAINT (Bruker, 2008)'
_computing_structure_solution     'SHELXS97 (Sheldrick, 2008)'
_computing_structure_refinement     'SHELXL97 (Sheldrick, 2008)'
_computing_molecular_graphics     'ORTEP-3 (Farrugia, 2012)'
_computing_publication_material
                            'SHELXL97 (Sheldrick, 2008) and PLATON (Spek, 2009)'
loop_
    _atom_site_type_symbol
    _atom_site_label
    _atom_site_fract_x
    _atom_site_fract_y
    _atom_site_fract_z
    _atom_site_U_iso_or_equiv
    _atom_site_adp_type
    _atom_site_calc_flag
    _atom_site_refinement_flags
    _atom_site_occupancy
    _atom_site_symmetry_multiplicity
    _atom_site_disorder_assembly
    _atom_site_disorder_group
    O O4 0.23016(15) 0.81458(9) 0.55793(7) 0.0528(3) Uani d . 1 1 . .
    C C14 0.2775(2) 0.69318(13) 0.41998(10) 0.0473(3) Uani d . 1 1 . .
    H H14 0.3173 0.6058 0.4713 0.057 Uiso calc R 1 1 . .
    O O5 0.31664(18) 0.58412(11) 0.28152(9) 0.0699(3) Uani d . 1 1 . .
    H H5 0.3065 0.6028 0.2151 0.105 Uiso calc R 1 1 . .
    C C16 0.1668(2) 0.94571(13) 0.37621(11) 0.0498(3) Uani d . 1 1 . .
    H H16 0.1326 1.0264 0.3987 0.060 Uiso calc R 1 1 . .
    C C15 0.22699(19) 0.81361(13) 0.45238(10) 0.0423(3) Uani d . 1 1 . .
    C C12 0.2087(2) 0.83519(14) 0.23261(10) 0.0473(3) Uani d . 1 1 . .
    O O6 0.2396(2) 0.74928(15) 0.07950(9) 0.0831(4) Uani d . 1 1 . .
    C C13 0.2683(2) 0.70387(14) 0.31045(11) 0.0467(3) Uani d . 1 1 . .
    C C11 0.1590(2) 0.95453(14) 0.26846(11) 0.0511(3) Uani d . 1 1 . .
    H H11 0.1196 1.0423 0.2175 0.061 Uiso calc R 1 1 . .
    C C18 0.2822(3) 0.68218(15) 0.63841(11) 0.0639(4) Uani d . 1 1 . .
    H H18A 0.4161 0.6290 0.6314 0.077 Uiso calc R 1 1 . .
    H H18B 0.1940 0.6296 0.6284 0.077 Uiso calc R 1 1 . .
    C C19 0.2680(2) 0.70303(15) 0.74570(12) 0.0546(4) Uani d . 1 1 . .
    C C17 0.1995(2) 0.84683(19) 0.11911(12) 0.0643(4) Uani d . 1 1 . .
    H H17 0.1594 0.9367 0.0712 0.077 Uiso calc R 1 1 . .
    C C20 0.2593(3) 0.71369(18) 0.83353(13) 0.0652(4) Uani d . 1 1 . .
    O O1 0.27472(15) 0.21006(10) 0.97384(7) 0.0556(3) Uani d . 1 1 . .
    C C4 0.2102(2) 0.31928(13) 0.77968(10) 0.0480(3) Uani d . 1 1 . .
    H H4 0.1643 0.4086 0.7881 0.058 Uiso calc R 1 1 . .
    C C6 0.3435(2) 0.06902(13) 0.85818(11) 0.0475(3) Uani d . 1 1 . .
    H H6 0.3856 -0.0081 0.9192 0.057 Uiso calc R 1 1 . .
    C C5 0.27430(19) 0.20366(13) 0.86926(10) 0.0426(3) Uani d . 1 1 . .
    C C3 0.2154(2) 0.30031(13) 0.67725(10) 0.0458(3) Uani d . 1 1 . .
    C C2 0.28516(19) 0.16624(13) 0.66383(10) 0.0442(3) Uani d . 1 1 . .
    C C1 0.3487(2) 0.05198(14) 0.75674(11) 0.0480(3) Uani d . 1 1 . .
    H H1 0.3956 -0.0377 0.7491 0.058 Uiso calc R 1 1 . .
    O O2 0.15146(18) 0.41492(10) 0.59107(7) 0.0675(3) Uani d . 1 1 . .
    H H2 0.1609 0.3914 0.5349 0.101 Uiso calc R 1 1 . .
    O O3 0.2389(2) 0.23901(13) 0.47217(8) 0.0756(4) Uani d . 1 1 . .
    C C7 0.2915(2) 0.14587(18) 0.55809(12) 0.0594(4) Uani d . 1 1 . .
    H H7 0.3396 0.0544 0.5542 0.071 Uiso calc R 1 1 . .
    C C9 0.2226(2) 0.32905(16) 1.10635(12) 0.0576(4) Uani d . 1 1 . .
    C C8 0.2136(3) 0.34536(16) 0.99018(12) 0.0664(4) Uani d . 1 1 . .
    H H8A 0.0797 0.3946 0.9582 0.080 Uiso calc R 1 1 . .
    H H8B 0.2996 0.3995 0.9556 0.080 Uiso calc R 1 1 . .
    C C10 0.2270(3) 0.3192(2) 1.19909(14) 0.0684(5) Uani d . 1 1 . .
    H H10 0.230(3) 0.3082(19) 1.2682(16) 0.088(6) Uiso d . 1 1 . .
    H H20 0.253(2) 0.7250(17) 0.9014(15) 0.078(5) Uiso d . 1 1 . .
loop_
    _atom_site_aniso_label
    _atom_site_aniso_U_11
    _atom_site_aniso_U_22
    _atom_site_aniso_U_33
    _atom_site_aniso_U_12
    _atom_site_aniso_U_13
    _atom_site_aniso_U_23
    O4 0.0719(7) 0.0437(5) 0.0408(5) -0.0109(4) 0.0031(4) -0.0153(4)
    C14 0.0586(8) 0.0379(6) 0.0406(7) -0.0080(6) 0.0023(6) -0.0100(5)
    O5 0.0999(9) 0.0533(6) 0.0531(6) -0.0056(6) 0.0018(6) -0.0275(5)
    C16 0.0560(8) 0.0390(7) 0.0518(8) -0.0098(6) 0.0033(6) -0.0134(6)
    C15 0.0445(7) 0.0427(7) 0.0397(6) -0.0110(5) 0.0038(5) -0.0137(5)
    C12 0.0456(7) 0.0545(8) 0.0400(7) -0.0149(6) 0.0048(6) -0.0106(6)
    O6 0.1047(10) 0.1030(10) 0.0461(6) -0.0269(8) 0.0113(6) -0.0326(7)
    C13 0.0496(8) 0.0453(7) 0.0448(7) -0.0095(6) 0.0041(6) -0.0170(6)
    C11 0.0547(8) 0.0428(7) 0.0473(7) -0.0116(6) 0.0008(6) -0.0025(6)
    C18 0.0978(12) 0.0474(8) 0.0417(7) -0.0147(8) -0.0004(7) -0.0118(6)
    C19 0.0653(9) 0.0533(8) 0.0459(8) -0.0192(7) 0.0014(7) -0.0134(6)
    C17 0.0681(10) 0.0793(11) 0.0416(8) -0.0221(8) 0.0062(7) -0.0110(8)
    C20 0.0841(12) 0.0716(10) 0.0446(8) -0.0277(9) 0.0068(8) -0.0195(8)
    O1 0.0775(7) 0.0464(5) 0.0335(5) -0.0063(5) -0.0011(4) -0.0091(4)
    C4 0.0655(9) 0.0367(6) 0.0382(7) -0.0110(6) -0.0009(6) -0.0093(5)
    C6 0.0544(8) 0.0390(6) 0.0422(7) -0.0094(6) 0.0008(6) -0.0051(5)
    C5 0.0475(7) 0.0426(7) 0.0342(6) -0.0106(5) 0.0010(5) -0.0083(5)
    C3 0.0587(8) 0.0418(7) 0.0359(6) -0.0192(6) -0.0013(6) -0.0051(5)
    C2 0.0495(7) 0.0477(7) 0.0412(7) -0.0213(6) 0.0059(6) -0.0150(5)
    C1 0.0528(8) 0.0392(7) 0.0524(8) -0.0121(6) 0.0050(6) -0.0154(6)
    O2 0.1155(10) 0.0468(6) 0.0338(5) -0.0239(6) -0.0080(5) -0.0015(4)
    O3 0.1107(10) 0.0851(8) 0.0383(6) -0.0384(7) 0.0061(6) -0.0197(6)
    C7 0.0737(10) 0.0662(9) 0.0500(8) -0.0290(8) 0.0105(7) -0.0264(7)
    C9 0.0645(10) 0.0590(9) 0.0495(8) -0.0133(7) 0.0022(7) -0.0212(7)
    C8 0.0962(12) 0.0514(8) 0.0438(8) -0.0067(8) 0.0006(8) -0.0167(6)
    C10 0.0784(12) 0.0844(12) 0.0474(9) -0.0227(9) 0.0045(8) -0.0286(8)
_geom_special_details
;
All e.s.d.'s (except the e.s.d. in the dihedral angle between two l.s. planes)
are estimated using the full covariance matrix. The cell e.s.d.'s are taken
into account individually in the estimation of e.s.d.'s in distances, angles
and torsion angles; correlations between e.s.d.'s in cell parameters are only
used when they are defined by crystal symmetry. An approximate (isotropic)
treatment of cell e.s.d.'s is used for estimating e.s.d.'s involving l.s.
planes.
;
loop_
    _geom_bond_atom_site_label_1
    _geom_bond_atom_site_label_2
    _geom_bond_site_symmetry_2
    _geom_bond_distance
    _geom_bond_publ_flag
    O4 C15 . 1.3591(14) ?
    O4 C18 . 1.4237(16) ?
    C14 C15 . 1.3798(17) ?
    C14 C13 . 1.3806(18) ?
    C14 H14 . 0.9300 ?
    O5 C13 . 1.3493(15) ?
    O5 H5 . 0.8200 ?
    C16 C11 . 1.3619(18) ?
    C16 C15 . 1.3974(17) ?
    C16 H16 . 0.9300 ?
    C12 C11 . 1.3944(19) ?
    C12 C13 . 1.4010(19) ?
    C12 C17 . 1.4295(19) ?
    O6 C17 . 1.221(2) ?
    C11 H11 . 0.9300 ?
    C18 C19 . 1.4522(19) ?
    C18 H18A . 0.9700 ?
    C18 H18B . 0.9700 ?
    C19 C20 . 1.164(2) ?
    C17 H17 . 0.9300 ?
    C20 H20 . 0.911(18) ?
    O1 C5 . 1.3634(14) ?
    O1 C8 . 1.4245(16) ?
    C4 C5 . 1.3797(17) ?
    C4 C3 . 1.3825(18) ?
    C4 H4 . 0.9300 ?
    C6 C1 . 1.3619(18) ?
    C6 C5 . 1.3935(17) ?
    C6 H6 . 0.9300 ?
    C3 O2 . 1.3481(15) ?
    C3 C2 . 1.3999(18) ?
    C2 C1 . 1.3977(18) ?
    C2 C7 . 1.4304(18) ?
    C1 H1 . 0.9300 ?
    O2 H2 . 0.8200 ?
    O3 C7 . 1.2251(19) ?
    C7 H7 . 0.9300 ?
    C9 C10 . 1.167(2) ?
    C9 C8 . 1.454(2) ?
    C8 H8A . 0.9700 ?
    C8 H8B . 0.9700 ?
    C10 H10 . 0.862(19) ?
loop_
    _geom_angle_atom_site_label_1
    _geom_angle_atom_site_label_2
    _geom_angle_atom_site_label_3
    _geom_angle_site_symmetry_1
    _geom_angle_site_symmetry_3
    _geom_angle
    _geom_angle_publ_flag
    C15 O4 C18 . . 116.91(10) ?
    C15 C14 C13 . . 119.27(12) ?
    C15 C14 H14 . . 120.4 ?
    C13 C14 H14 . . 120.4 ?
    C13 O5 H5 . . 109.5 ?
    C11 C16 C15 . . 118.97(12) ?
    C11 C16 H16 . . 120.5 ?
    C15 C16 H16 . . 120.5 ?
    O4 C15 C14 . . 123.91(11) ?
    O4 C15 C16 . . 115.03(11) ?
    C14 C15 C16 . . 121.06(12) ?
    C11 C12 C13 . . 118.41(12) ?
    C11 C12 C17 . . 120.70(13) ?
    C13 C12 C17 . . 120.89(13) ?
    O5 C13 C14 . . 117.79(12) ?
    O5 C13 C12 . . 121.53(12) ?
    C14 C13 C12 . . 120.67(12) ?
    C16 C11 C12 . . 121.62(12) ?
    C16 C11 H11 . . 119.2 ?
    C12 C11 H11 . . 119.2 ?
    O4 C18 C19 . . 109.46(11) ?
    O4 C18 H18A . . 109.8 ?
    C19 C18 H18A . . 109.8 ?
    O4 C18 H18B . . 109.8 ?
    C19 C18 H18B . . 109.8 ?
    H18A C18 H18B . . 108.2 ?
    C20 C19 C18 . . 177.13(16) ?
    O6 C17 C12 . . 125.79(15) ?
    O6 C17 H17 . . 117.1 ?
    C12 C17 H17 . . 117.1 ?
    C19 C20 H20 . . 178.1(11) ?
    C5 O1 C8 . . 117.38(10) ?
    C5 C4 C3 . . 119.00(12) ?
    C5 C4 H4 . . 120.5 ?
    C3 C4 H4 . . 120.5 ?
    C1 C6 C5 . . 119.09(11) ?
    C1 C6 H6 . . 120.5 ?
    C5 C6 H6 . . 120.5 ?
    O1 C5 C4 . . 123.96(11) ?
    O1 C5 C6 . . 114.78(10) ?
    C4 C5 C6 . . 121.26(12) ?
    O2 C3 C4 . . 117.85(12) ?
    O2 C3 C2 . . 121.27(11) ?
    C4 C3 C2 . . 120.88(12) ?
    C1 C2 C3 . . 118.26(11) ?
    C1 C2 C7 . . 120.55(12) ?
    C3 C2 C7 . . 121.19(12) ?
    C6 C1 C2 . . 121.50(12) ?
    C6 C1 H1 . . 119.2 ?
    C2 C1 H1 . . 119.2 ?
    C3 O2 H2 . . 109.5 ?
    O3 C7 C2 . . 125.35(14) ?
    O3 C7 H7 . . 117.3 ?
    C2 C7 H7 . . 117.3 ?
    C10 C9 C8 . . 178.40(17) ?
    O1 C8 C9 . . 108.67(12) ?
    O1 C8 H8A . . 110.0 ?
    C9 C8 H8A . . 110.0 ?
    O1 C8 H8B . . 110.0 ?
    C9 C8 H8B . . 110.0 ?
    H8A C8 H8B . . 108.3 ?
    C9 C10 H10 . . 177.5(13) ?
loop_
    _geom_torsion_atom_site_label_1
    _geom_torsion_atom_site_label_2
    _geom_torsion_atom_site_label_3
    _geom_torsion_atom_site_label_4
    _geom_torsion_site_symmetry_1
    _geom_torsion_site_symmetry_2
    _geom_torsion_site_symmetry_3
    _geom_torsion_site_symmetry_4
    _geom_torsion
    _geom_torsion_publ_flag
    C18 O4 C15 C14 . . . . -2.4(2) ?
    C18 O4 C15 C16 . . . . 177.32(13) ?
    C13 C14 C15 O4 . . . . 179.71(12) ?
    C13 C14 C15 C16 . . . . 0.0(2) ?
    C11 C16 C15 O4 . . . . -179.91(12) ?
    C11 C16 C15 C14 . . . . -0.2(2) ?
    C15 C14 C13 O5 . . . . -179.31(12) ?
    C15 C14 C13 C12 . . . . 0.0(2) ?
    C11 C12 C13 O5 . . . . 179.36(13) ?
    C17 C12 C13 O5 . . . . -0.9(2) ?
    C11 C12 C13 C14 . . . . 0.0(2) ?
    C17 C12 C13 C14 . . . . 179.81(13) ?
    C15 C16 C11 C12 . . . . 0.3(2) ?
    C13 C12 C11 C16 . . . . -0.2(2) ?
    C17 C12 C11 C16 . . . . -179.99(13) ?
    C15 O4 C18 C19 . . . . -177.04(12) ?
    O4 C18 C19 C20 . . . .  -18E1(10)
                                     ?
    C11 C12 C17 O6 . . . . -179.95(16) ?
    C13 C12 C17 O6 . . . . 0.3(3) ?
    C8 O1 C5 C4 . . . . -3.0(2) ?
    C8 O1 C5 C6 . . . . 177.38(12) ?
    C3 C4 C5 O1 . . . . -179.63(12) ?
    C3 C4 C5 C6 . . . . 0.0(2) ?
    C1 C6 C5 O1 . . . . 180.00(12) ?
    C1 C6 C5 C4 . . . . 0.4(2) ?
    C5 C4 C3 O2 . . . . 179.81(13) ?
    C5 C4 C3 C2 . . . . -0.3(2) ?
    O2 C3 C2 C1 . . . . -179.83(13) ?
    C4 C3 C2 C1 . . . . 0.3(2) ?
    O2 C3 C2 C7 . . . . 0.1(2) ?
    C4 C3 C2 C7 . . . . -179.79(13) ?
    C5 C6 C1 C2 . . . . -0.4(2) ?
    C3 C2 C1 C6 . . . . 0.1(2) ?
    C7 C2 C1 C6 . . . . -179.87(13) ?
    C1 C2 C7 O3 . . . . 179.84(15) ?
    C3 C2 C7 O3 . . . . -0.1(2) ?
    C5 O1 C8 C9 . . . . 179.39(13) ?
    C10 C9 C8 O1 . . . . -162(7) ?
loop_
    _geom_hbond_atom_site_label_D
    _geom_hbond_atom_site_label_H
    _geom_hbond_atom_site_label_A
    _geom_hbond_site_symmetry_A
    _geom_hbond_distance_DH
    _geom_hbond_distance_HA
    _geom_hbond_distance_DA
    _geom_hbond_angle_DHA
    O2 H2 O3 1 0.82 1.92 2.6387(16) 146
    O5 H5 O6 1 0.82 1.93 2.6441(16) 146
    C10 H10 O3 1_556 0.86(2) 2.51(2) 3.369(2) 171.4(2)
    C18 H18A O5 2_666 0.97 2.45 3.281(2) 144
    C20 H20 O6 1_556 0.91(2) 2.37(2) 3.280(2) 178.8(2)
_iucr_refine_instructions_details
;
TITL SIM2 in P-1
CELL  0.71073   7.0835  10.4059  12.8461   73.910   89.756   73.436
ZERR     4.00   0.0005   0.0007   0.0008    0.003    0.004    0.004
LATT   1
SFAC  C    H    O
UNIT  40   32   12
MERG   2
FMAP   2
PLAN   20
ACTA
BOND   $H
CONF
WGHT     0.05950     0.09970
L.S.  10
EQIV $1 x,y,1+z
HTAB C10,O3_$1
EQIV $2 1-x,1-y,1-z
HTAB C18,O5_$2
EQIV $3 x,y,1+z
HTAB C20,O6_$3
FVAR     0.17817
O4    3    0.230158    0.814583    0.557937    11.00000    0.07192    0.04373 =
        0.04074   -0.01530    0.00304   -0.01088
C14   1    0.277487    0.693186    0.419973    11.00000    0.05862    0.03793 =
        0.04059   -0.00999    0.00230   -0.00804
AFIX   43
H14   2    0.317266    0.605780    0.471344    11.00000   -1.20000
AFIX    0
O5    3    0.316650    0.584112    0.281523    11.00000    0.09991    0.05327 =
        0.05309   -0.02751    0.00179   -0.00564
AFIX   83
H5    2    0.306538    0.602784    0.215064    11.00000   -1.50000
AFIX    0
C16   1    0.166791    0.945724    0.376211    11.00000    0.05597    0.03893 =
        0.05180   -0.01337    0.00326   -0.00975
AFIX   43
H16   2    0.132568    1.026370    0.398747    11.00000   -1.20000
AFIX    0
C15   1    0.226990    0.813607    0.452390    11.00000    0.04452    0.04267 =
        0.03967   -0.01374    0.00378   -0.01103
C12   1    0.208673    0.835207    0.232608    11.00000    0.04558    0.05446 =
        0.04004   -0.01065    0.00477   -0.01488
O6    3    0.239584    0.749287    0.079497    11.00000    0.10470    0.10300 =
        0.04609   -0.03266    0.01135   -0.02685
C13   1    0.268317    0.703865    0.310459    11.00000    0.04962    0.04530 =
        0.04480   -0.01700    0.00409   -0.00952
C11   1    0.159021    0.954541    0.268466    11.00000    0.05470    0.04283 =
        0.04721   -0.00245    0.00083   -0.01158
AFIX   43
H11   2    0.119633    1.042306    0.217548    11.00000   -1.20000
AFIX    0
C18   1    0.282225    0.682196    0.638409    11.00000    0.09789    0.04744 =
        0.04161   -0.01185   -0.00033   -0.01479
AFIX   23
H18A  2    0.416068    0.629069    0.631352    11.00000   -1.20000
H18B  2    0.194018    0.629626    0.628377    11.00000   -1.20000
AFIX    0
C19   1    0.268037    0.703030    0.745689    11.00000    0.06534    0.05328 =
        0.04591   -0.01346    0.00141   -0.01922
C17   1    0.199504    0.846816    0.119121    11.00000    0.06806    0.07932 =
        0.04156   -0.01093    0.00621   -0.02216
AFIX   43
H17   2    0.159438    0.936667    0.071193    11.00000   -1.20000
AFIX    0
C20   1    0.259347    0.713692    0.833525    11.00000    0.08404    0.07159 =
        0.04461   -0.01952    0.00677   -0.02771
O1    3    0.274722    0.210059    0.973841    11.00000    0.07749    0.04641 =
        0.03350   -0.00903   -0.00115   -0.00625
C4    1    0.210227    0.319283    0.779683    11.00000    0.06556    0.03674 =
        0.03820   -0.00925   -0.00088   -0.01102
AFIX   43
H4    2    0.164256    0.408637    0.788083    11.00000   -1.20000
AFIX    0
C6    1    0.343512    0.069010    0.858186    11.00000    0.05442    0.03899 =
        0.04218   -0.00507    0.00078   -0.00942
AFIX   43
H6    2    0.385574   -0.008153    0.919222    11.00000   -1.20000
AFIX    0
C5    1    0.274298    0.203660    0.869264    11.00000    0.04755    0.04254 =
        0.03421   -0.00829    0.00099   -0.01057
C3    1    0.215385    0.300327    0.677256    11.00000    0.05867    0.04183 =
        0.03586   -0.00507   -0.00135   -0.01920
C2    1    0.285158    0.166235    0.663833    11.00000    0.04946    0.04771 =
        0.04122   -0.01501    0.00590   -0.02126
C1    1    0.348707    0.051979    0.756745    11.00000    0.05285    0.03917 =
        0.05237   -0.01541    0.00496   -0.01210
AFIX   43
H1    2    0.395610   -0.037727    0.749120    11.00000   -1.20000
AFIX    0
O2    3    0.151443    0.414931    0.591077    11.00000    0.11550    0.04676 =
        0.03376   -0.00147   -0.00802   -0.02394
AFIX   83
H2    2    0.160853    0.391425    0.534939    11.00000   -1.50000
AFIX    0
O3    3    0.238945    0.239006    0.472169    11.00000    0.11068    0.08509 =
        0.03822   -0.01969    0.00608   -0.03834
C7    1    0.291543    0.145871    0.558096    11.00000    0.07369    0.06616 =
        0.04990   -0.02637    0.01044   -0.02895
AFIX   43
H7    2    0.339560    0.054431    0.554248    11.00000   -1.20000
AFIX    0
C9    1    0.222625    0.329055    1.106334    11.00000    0.06453    0.05901 =
        0.04946   -0.02123    0.00217   -0.01327
C8    1    0.213568    0.345368    0.990184    11.00000    0.09620    0.05141 =
        0.04377   -0.01670    0.00063   -0.00676
AFIX   23
H8A   2    0.079673    0.394650    0.958152    11.00000   -1.20000
H8B   2    0.299595    0.399506    0.955583    11.00000   -1.20000
AFIX    0
C10   1    0.227005    0.319147    1.199094    11.00000    0.07848    0.08443 =
        0.04734   -0.02860    0.00453   -0.02265
H10   2    0.230063    0.308342    1.267851    11.00000    0.08731
H20   2    0.253126    0.725028    0.901480    11.00000    0.07744
HKLF 4
END
;
