# Supplementary material for: 2-Hy­droxy-4-(prop-2-yn­yloxy)benz­alde­hyde
Source: Acta Crystallogr Sect E Struct Rep Online. 2012 Dec 8;69(Pt 1):o64. doi: 10.1107/S1600536812049598 (PMC3588223; doi:10.1107/S1600536812049598)
Supplement: Supplementary file 2 [file e-69-00o64-Isup2.hkl]

#
# h,k,l, Fc-squared, Fo-squared, sigma(Fo-squared) and status flag
#
data_I
_shelx_title ' SIM2 in P-1'
_shelx_refln_list_code          4
_shelx_F_calc_maximum      188.45
_exptl_crystal_F_000       368.00
_reflns_d_resolution_high  0.7472
 
loop_
 _symmetry_equiv_pos_as_xyz
 'x, y, z'
 '-x, -y, -z'
 
_cell_length_a     7.0835
_cell_length_b    10.4059
_cell_length_c    12.8461
_cell_angle_alpha  73.910
_cell_angle_beta   89.756
_cell_angle_gamma  73.436
 
_shelx_F_squared_multiplier     1.000
 
loop_
 _refln_index_h
 _refln_index_k
 _refln_index_l
 _refln_F_squared_calc
 _refln_F_squared_meas
 _refln_F_squared_sigma
 _refln_observed_status
   1   0   0       64.95       77.95      2.63 o
   2   0   0    35511.52    31065.37    654.26 o
   3   0   0       70.05       66.57      1.65 o
   4   0   0     1427.13     1432.82     35.77 o
   5   0   0        9.93        9.24      0.70 o
   6   0   0       25.63       25.62      1.21 o
   7   0   0        1.00        1.12      0.71 o
   8   0   0        0.74        0.73      0.73 o
   9   0   0        0.03        0.25      1.05 o
  -8   1   0        0.62       -0.49      0.98 o
  -7   1   0        0.29        0.00      0.55 o
  -6   1   0       17.07       17.14      1.06 o
  -5   1   0        1.38        1.75      0.41 o
  -4   1   0       27.45       28.55      1.06 o
  -3   1   0       39.81       40.27      1.17 o
  -2   1   0        1.38        0.66      0.19 o
  -1   1   0       55.06       55.91      0.80 o
   0   1   0      231.83      230.15      2.85 o
   1   1   0        7.41       20.93      1.59 o
   2   1   0        8.77        9.81      0.55 o
   3   1   0       27.55       27.05      0.90 o
   4   1   0       97.71       92.64      3.43 o
   5   1   0       34.78       32.34      1.45 o
   6   1   0       24.50       23.49      1.17 o
   7   1   0        3.71        3.43      0.82 o
   8   1   0        0.02        0.44      0.65 o
   9   1   0        0.06        0.40      0.78 o
  -8   2   0        3.80        3.31      1.34 o
  -7   2   0        0.67        1.08      1.26 o
  -6   2   0        1.06        0.54      0.76 o
  -5   2   0        0.35        0.16      0.24 o
  -4   2   0       28.11       25.33      0.64 o
  -3   2   0        5.95        6.47      0.36 o
  -2   2   0      200.31      212.04      3.15 o
  -1   2   0       62.43       61.59      0.82 o
   0   2   0     8853.64     8290.84     96.14 o
   1   2   0       52.73       48.20      0.78 o
   2   2   0    29054.05    25571.60    537.28 o
   3   2   0        3.61        3.65      0.31 o
   4   2   0     9851.57     9777.26    205.54 o
   5   2   0        4.87        3.92      0.55 o
   6   2   0     1085.78     1030.84     22.59 o
   7   2   0        1.68        0.56      0.59 o
   8   2   0       50.49       50.81      3.96 o
   9   2   0        0.74        0.70      0.83 o
  -8   3   0        0.67        0.94      1.11 o
  -7   3   0        2.66        3.31      1.11 o
  -6   3   0        3.06        3.22      0.80 o
  -5   3   0        6.13        6.50      1.09 o
  -4   3   0        0.63        0.94      0.32 o
  -3   3   0        9.44        8.86      0.44 o
  -2   3   0      103.44      105.35      1.34 o
  -1   3   0       86.85       89.04      1.13 o
   0   3   0      908.52      941.75     10.52 o
   1   3   0       48.97       49.37      1.05 o
   2   3   0       22.01       18.20      0.42 o
   3   3   0       35.95       33.38      1.26 o
   4   3   0      146.96      127.65      2.53 o
   5   3   0        5.36        4.82      1.10 o
   6   3   0        5.10        8.20      1.12 o
   7   3   0        2.58        2.14      0.58 o
   8   3   0        6.22        7.18      0.94 o
   9   3   0        1.96        3.11      0.96 o
  -7   4   0        5.56        8.25      1.43 o
  -6   4   0      103.31      101.41      4.72 o
  -5   4   0       10.30        8.85      0.72 o
  -4   4   0       42.09       42.45      1.23 o
  -3   4   0        4.14        3.25      0.37 o
  -2   4   0       20.06       18.54      0.44 o
  -1   4   0        3.62        4.06      0.21 o
   0   4   0        0.98        1.70      0.14 o
   1   4   0        1.76        1.88      0.14 o
   2   4   0       30.44       34.93      0.90 o
   3   4   0        2.68        1.87      0.24 o
   4   4   0      595.20      612.14      9.42 o
   5   4   0        1.46        0.92      0.28 o
   6   4   0      650.38      682.60     17.48 o
   7   4   0        0.05        0.34      0.73 o
   8   4   0      210.76      193.70      4.60 o
   9   4   0        0.04       -0.02      0.82 o
  -7   5   0        0.00        0.31      1.11 o
  -6   5   0        5.66        6.03      1.34 o
  -5   5   0        1.78        2.43      0.91 o
  -4   5   0        0.02       -0.08      0.34 o
  -3   5   0        5.04        4.66      0.27 o
  -2   5   0       26.26       23.03      0.57 o
  -1   5   0        2.69        3.03      0.23 o
   0   5   0       44.07       42.24      0.75 o
   1   5   0       53.32       53.47      0.91 o
   2   5   0       71.09       77.89      1.12 o
   3   5   0       64.50       63.77      1.15 o
   4   5   0       55.31       54.30      1.09 o
   5   5   0        0.81        0.67      0.24 o
   6   5   0        8.82       10.17      0.70 o
   7   5   0        1.77        1.41      0.50 o
   8   5   0       14.29       13.98      1.06 o
   9   5   0        0.16       -0.31      0.89 o
  -6   6   0       47.77       50.44      2.21 o
  -5   6   0       35.26       34.43      1.88 o
  -4   6   0      383.55      401.52      7.96 o
  -3   6   0      104.75      106.11      2.33 o
  -2   6   0      582.99      573.91      8.03 o
  -1   6   0      131.76      132.78      2.16 o
   0   6   0       96.37      102.65      1.61 o
   1   6   0       97.32       95.15      1.50 o
   2   6   0        0.04        0.37      0.12 o
   3   6   0        8.38        7.07      0.34 o
   4   6   0        0.57        1.08      0.24 o
   5   6   0        0.01       -0.22      0.22 o
   6   6   0        0.00       -0.17      0.50 o
   7   6   0        1.41        0.63      0.55 o
   8   6   0        7.78        7.93      1.21 o
   9   6   0        0.55        0.00      1.11 o
  -6   7   0        0.51        0.27      0.78 o
  -5   7   0        2.08        0.61      0.68 o
  -4   7   0       24.56       29.09      1.47 o
  -3   7   0        1.23        1.21      0.47 o
  -2   7   0       67.64       72.28      1.98 o
  -1   7   0        5.99        6.87      0.41 o
   0   7   0       14.24       14.50      0.51 o
   1   7   0       33.54       32.90      0.78 o
   2   7   0       12.60       13.31      0.52 o
   3   7   0        3.56        3.50      0.28 o
   4   7   0        0.02       -0.18      0.21 o
   5   7   0        5.56        5.61      0.53 o
   6   7   0       13.50       13.02      1.59 o
   7   7   0        3.45        2.73      0.73 o
   8   7   0        0.74        1.73      0.89 o
   9   7   0        0.10        0.63      1.57 o
  -5   8   0        5.02        5.58      1.02 o
  -4   8   0        8.34        8.13      0.92 o
  -3   8   0       46.48       45.87      1.53 o
  -2   8   0      248.79      254.42      3.89 o
  -1   8   0      159.61      161.56      2.44 o
   0   8   0      806.99      808.95     12.76 o
   1   8   0      209.19      201.50      4.54 o
   2   8   0      500.77      499.09      8.58 o
   3   8   0      119.02      119.42      2.24 o
   4   8   0       85.50       86.77      2.64 o
   5   8   0       13.65       13.49      0.96 o
   6   8   0        6.33        6.37      0.83 o
   7   8   0        0.00        0.90      0.79 o
   8   8   0        0.72        1.89      1.26 o
  -4   9   0       16.74       17.42      1.83 o
  -3   9   0        7.38        9.09      0.90 o
  -2   9   0        1.92        2.19      0.45 o
  -1   9   0        4.82        5.40      0.47 o
   0   9   0       51.83       51.85      1.56 o
   1   9   0        6.34        7.08      0.58 o
   2   9   0       97.45       97.36      2.39 o
   3   9   0       30.09       28.74      2.10 o
   4   9   0       11.27       12.54      1.21 o
   5   9   0       22.85       23.79      1.66 o
   6   9   0        0.00       -0.31      0.94 o
   7   9   0        3.17        2.83      1.26 o
   8   9   0        0.33       -0.94      1.26 o
  -3  10   0        1.83        1.89      1.26 o
  -2  10   0        0.23       -0.35      0.43 o
  -1  10   0       15.40       16.73      0.87 o
   0  10   0       12.27       12.23      1.89 o
   1  10   0       46.27       43.76      3.15 o
   2  10   0      148.25      152.37      7.24 o
   3  10   0       60.19       59.16      2.55 o
   4  10   0      197.72      190.53      5.90 o
   5  10   0       37.80       41.24      3.46 o
   6  10   0       75.53       89.41      5.35 o
   7  10   0        6.35        5.98      1.89 o
   8  10   0       10.11       14.17      2.52 o
  -2  11   0       18.53       20.33      1.18 o
  -1  11   0        6.97        8.09      0.98 o
   0  11   0       49.21       52.89      3.46 o
   1  11   0        5.61        4.72      1.26 o
   2  11   0        2.47        4.41      1.26 o
   3  11   0        0.54        1.26      1.26 o
   4  11   0       26.21       23.30      2.83 o
   5  11   0        1.22       -0.63      1.26 o
   6  11   0       19.87       17.00      2.52 o
   7  11   0        3.01        3.78      1.57 o
  -1  12   0        1.24        2.52      0.89 o
   0  12   0        0.30        1.57      1.26 o
   1  12   0        5.81        6.93      1.89 o
   2  12   0        0.06        0.00      0.94 o
   3  12   0        5.55        5.98      1.57 o
   4  12   0        1.72        2.52      1.57 o
   5  12   0        3.25        4.72      1.57 o
   6  12   0        9.86       11.33      2.52 o
   1  13   0        0.46       -0.94      0.94 o
   2  13   0       15.84       16.06      2.52 o
   3  13   0        2.93        1.89      1.57 o
   4  13   0       13.98       18.57      2.83 o
  -3 -13   1        0.02        0.00      1.26 o
  -2 -13   1        0.00        0.00      1.26 o
  -6 -12   1        5.81        6.61      2.20 o
  -5 -12   1        7.72        5.67      1.89 o
  -4 -12   1        0.34        0.63      1.26 o
  -3 -12   1        1.85        1.26      1.26 o
  -2 -12   1       17.60       16.69      2.52 o
  -1 -12   1        0.00        1.26      1.26 o
   0 -12   1        7.17        9.76      1.89 o
   1 -12   1        0.05       -0.76      0.76 o
  -7 -11   1        5.78        7.87      2.20 o
  -6 -11   1       40.24       46.91      3.78 o
  -5 -11   1       19.03       22.67      2.83 o
  -4 -11   1       24.29       21.09      2.52 o
  -3 -11   1       19.31       20.78      2.52 o
  -2 -11   1        1.15        2.20      1.26 o
  -1 -11   1        9.55        8.81      1.89 o
   0 -11   1        9.09       10.07      1.89 o
   1 -11   1        3.86        4.15      0.98 o
   2 -11   1        0.00        0.97      0.59 o
  -7 -10   1        2.52        1.89      1.57 o
  -6 -10   1        0.39       -0.31      1.26 o
  -5 -10   1       26.82       22.98      2.52 o
  -4 -10   1       11.64       12.14      0.87 o
  -3 -10   1       67.05       64.89      2.30 o
  -2 -10   1       11.00        7.56      1.57 o
  -1 -10   1       30.93       27.70      2.52 o
   0 -10   1        4.74        5.41      3.15 o
   1 -10   1        3.44        2.53      0.53 o
   2 -10   1       22.34       28.65      1.18 o
   3 -10   1        0.61       -0.67      0.79 o
  -8  -9   1        0.23       -0.63      1.26 o
  -7  -9   1        5.04        6.30      1.57 o
  -6  -9   1        5.08        4.95      2.20 o
  -5  -9   1       36.24       37.29      2.11 o
  -4  -9   1      121.70      127.50      3.00 o
  -3  -9   1      106.26      111.23      2.71 o
  -2  -9   1      325.32      319.56      7.30 o
  -1  -9   1       98.65       95.53      2.66 o
   0  -9   1      106.48      109.07      2.26 o
   1  -9   1       44.40       48.29      1.36 o
   2  -9   1        0.13        0.11      0.49 o
   3  -9   1       12.65       12.36      1.09 o
   4  -9   1        2.14        0.69      0.72 o
  -7  -8   1        0.00        0.37      0.59 o
  -6  -8   1       10.85       12.04      0.96 o
  -5  -8   1        5.23        5.48      0.73 o
  -4  -8   1       33.95       36.61      1.51 o
  -3  -8   1       92.14       92.01      2.02 o
  -2  -8   1        1.98        1.77      0.35 o
  -1  -8   1      256.88      263.21      6.05 o
   0  -8   1       13.40       14.24      0.76 o
   1  -8   1      123.73      131.84      2.30 o
   2  -8   1        8.13        6.83      0.47 o
   3  -8   1       12.22       11.91      2.39 o
   4  -8   1        0.38        0.44      0.65 o
   5  -8   1        0.76        0.36      1.10 o
  -9  -7   1        0.28       -1.26      1.26 o
  -8  -7   1        0.01       -0.16      0.67 o
  -7  -7   1        0.40        0.00      0.46 o
  -6  -7   1        5.66        4.69      0.75 o
  -5  -7   1       12.83       11.29      1.47 o
  -4  -7   1       52.86       54.87      1.53 o
  -3  -7   1      121.14      114.30      2.02 o
  -2  -7   1        1.16        1.60      0.24 o
  -1  -7   1      288.18      287.75      4.66 o
   0  -7   1      305.19      295.52      4.70 o
   1  -7   1      185.91      196.61      3.30 o
   2  -7   1      366.86      369.92      5.41 o
   3  -7   1       61.56       64.83      1.99 o
   4  -7   1       46.24       48.05      1.90 o
   5  -7   1       12.76       13.90      1.62 o
   6  -7   1        0.04        0.31      0.83 o
  -9  -6   1        2.05        0.63      1.57 o
  -8  -6   1       13.26        9.44      1.34 o
  -7  -6   1        7.64        6.77      0.83 o
  -6  -6   1        9.00        8.24      0.78 o
  -5  -6   1       12.47       11.91      1.18 o
  -4  -6   1       34.29       31.87      1.10 o
  -3  -6   1        1.04        1.21      0.17 o
  -2  -6   1      157.80      154.63      2.25 o
  -1  -6   1      137.80      129.56      2.35 o
   0  -6   1       99.75       95.73      2.35 o
   1  -6   1      440.94      425.16      6.60 o
   2  -6   1       14.25       12.01      0.48 o
   3  -6   1      212.96      216.62      3.64 o
   4  -6   1        0.85        2.08      0.79 o
   5  -6   1       22.29       22.05      1.36 o
   6  -6   1        3.07        2.67      1.00 o
  -9  -5   1        2.71        2.86      1.42 o
  -8  -5   1       36.22       31.11      2.11 o
  -7  -5   1        5.08        6.16      0.86 o
  -6  -5   1        4.93        4.66      0.56 o
  -5  -5   1        0.73        0.16      0.26 o
  -4  -5   1        9.89       10.98      0.41 o
  -3  -5   1       12.92       13.19      0.37 o
  -2  -5   1       68.85       71.85      1.01 o
  -1  -5   1      185.46      180.52      2.43 o
   0  -5   1      315.03      320.65      4.58 o
   1  -5   1      293.61      293.23      4.07 o
   2  -5   1        0.66        1.45      0.26 o
   3  -5   1      113.98      119.54      2.47 o
   4  -5   1      110.28      116.30      2.82 o
   5  -5   1       27.54       32.16      1.72 o
   6  -5   1       51.51       61.43      4.72 o
   7  -5   1        6.34        5.01      1.43 o
  -9  -4   1        0.28        0.10      0.98 o
  -8  -4   1        0.46       -0.01      0.75 o
  -7  -4   1        9.03        7.98      0.91 o
  -6  -4   1       61.28       55.22      1.52 o
  -5  -4   1       45.32       45.29      1.13 o
  -4  -4   1      182.57      190.08      3.17 o
  -3  -4   1      160.93      151.74      2.18 o
  -2  -4   1      288.12      290.01      3.90 o
  -1  -4   1      301.33      300.54      4.41 o
   0  -4   1      354.03      361.37      4.38 o
   1  -4   1       17.36       20.33      0.49 o
   2  -4   1      136.81      134.02      1.85 o
   3  -4   1       73.70       69.44      1.64 o
   4  -4   1       47.70       48.09      1.35 o
   5  -4   1       83.75       91.82      2.59 o
   6  -4   1        9.66        8.88      2.52 o
   7  -4   1       15.85       18.80      2.68 o
  -9  -3   1        4.68        6.30      1.14 o
  -8  -3   1       47.50       40.44      1.73 o
  -7  -3   1       28.23       27.35      1.90 o
  -6  -3   1      429.17      403.98      7.20 o
  -5  -3   1       77.39       82.02      1.74 o
  -4  -3   1      654.54      672.97     11.24 o
  -3  -3   1       75.61       72.42      1.30 o
  -2  -3   1       74.73       62.62      0.99 o
  -1  -3   1        0.02        0.41      0.10 o
   0  -3   1      609.10      578.09      7.15 o
   1  -3   1       23.15       28.50      0.49 o
   2  -3   1        0.17        0.07      0.10 o
   3  -3   1       19.36       13.95      0.58 o
   4  -3   1       16.58       15.95      0.69 o
   5  -3   1        2.66        2.57      0.45 o
   6  -3   1        1.77        2.06      0.68 o
   7  -3   1        0.23        0.31      0.98 o
   8  -3   1        8.20       10.11      1.66 o
  -9  -2   1        0.16        0.00      0.83 o
  -8  -2   1       21.10       18.70      1.45 o
  -7  -2   1        0.00        0.57      0.50 o
  -6  -2   1       70.09       68.19      5.67 o
  -5  -2   1       10.50       11.53      0.70 o
  -4  -2   1       12.37       13.50      1.64 o
  -3  -2   1       75.14       78.30      1.54 o
  -2  -2   1      477.54      483.68      6.80 o
  -1  -2   1      403.21      366.22      4.81 o
   0  -2   1     1361.31     1375.23     15.28 o
   1  -2   1      627.83      585.92      7.22 o
   2  -2   1      288.48      289.93      5.01 o
   3  -2   1      258.43      251.36      5.54 o
   4  -2   1       16.86       16.19      0.54 o
   5  -2   1       16.63       15.99      0.95 o
   6  -2   1        4.22        4.98      0.98 o
   7  -2   1        2.74        4.17      1.26 o
   8  -2   1        4.32        3.66      1.57 o
  -9  -1   1        1.17        0.34      0.78 o
  -8  -1   1        6.86        7.49      1.09 o
  -7  -1   1       11.01        8.67      1.46 o
  -6  -1   1        0.04       -0.78      0.91 o
  -5  -1   1       80.92       85.15      2.59 o
  -4  -1   1      917.71      919.32     17.39 o
  -3  -1   1      449.08      466.63     10.27 o
  -2  -1   1     8092.46     7681.96    136.91 o
  -1  -1   1     1168.96     1105.71     15.34 o
   0  -1   1     2781.82     2572.65     27.41 o
   1  -1   1      331.25      317.87      3.94 o
   2  -1   1      387.62      357.46      5.49 o
   3  -1   1       62.10       54.32      1.75 o
   4  -1   1      169.34      167.49      3.68 o
   5  -1   1        5.77        4.25      0.58 o
   6  -1   1        4.84        3.79      0.96 o
   7  -1   1        3.11        4.31      1.73 o
   8  -1   1        0.00        0.49      0.98 o
  -9   0   1        0.00        0.84      0.91 o
  -8   0   1        0.00       -0.22      0.65 o
  -7   0   1        0.86        0.57      0.59 o
  -6   0   1        5.40        5.89      0.66 o
  -5   0   1        0.70        1.04      0.37 o
  -4   0   1      146.66      161.99      4.20 o
  -3   0   1       24.24       19.83      0.91 o
  -2   0   1     1449.99     1422.95     26.41 o
  -1   0   1      230.75      214.58      5.04 o
   0   0   1      590.75      562.21      6.38 o
   1   0   1        7.64        6.55      0.36 o
   2   0   1      248.02      253.62      5.44 o
   3   0   1       27.36       24.05      0.78 o
   4   0   1      135.94      140.76      4.67 o
   5   0   1       10.62       10.06      0.74 o
   6   0   1        5.53        5.38      0.82 o
   7   0   1       11.32       10.19      1.09 o
   8   0   1        0.08        0.63      1.42 o
  -8   1   1        0.01        1.03      0.78 o
  -7   1   1        0.54        0.60      0.59 o
  -6   1   1       19.99       20.58      1.14 o
  -5   1   1        5.19        5.75      0.59 o
  -4   1   1      346.03      335.50      6.62 o
  -3   1   1       38.53       38.14      1.10 o
  -2   1   1      295.62      282.20      4.38 o
  -1   1   1      448.72      412.65      5.92 o
   0   1   1     2877.20     2656.44     34.51 o
   1   1   1      825.38      757.77     12.42 o
   2   1   1     3807.92     3577.43     59.70 o
   3   1   1      214.26      214.09      4.27 o
   4   1   1      128.47      128.58      2.60 o
   5   1   1       38.96       40.52      1.57 o
   6   1   1        7.38        7.29      0.74 o
   7   1   1        1.13        1.51      0.65 o
   8   1   1        4.54        5.03      1.26 o
   9   1   1        0.21        0.16      1.11 o
  -8   2   1        3.00        6.67      1.43 o
  -7   2   1        2.63        3.30      0.83 o
  -6   2   1        7.42        7.07      1.45 o
  -5   2   1        0.15       -0.22      0.23 o
  -4   2   1        3.32        2.79      0.30 o
  -3   2   1       17.83       16.41      0.47 o
  -2   2   1        0.07        0.04      0.11 o
  -1   2   1       36.43       29.36      0.41 o
   0   2   1      853.60      819.31      9.07 o
   1   2   1      242.40      254.53      3.66 o
   2   2   1     1726.59     1712.36     31.70 o
   3   2   1       68.85       67.05      2.00 o
   4   2   1      146.30      141.69      3.22 o
   5   2   1        9.83        9.68      0.66 o
   6   2   1        4.25        5.05      0.70 o
   7   2   1        2.84        3.26      0.66 o
   8   2   1        3.74        3.93      0.83 o
   9   2   1        0.00        1.10      0.78 o
  -8   3   1        3.86        4.17      1.43 o
  -7   3   1        9.15        8.85      1.43 o
  -6   3   1        0.18        0.00      0.46 o
  -5   3   1        4.61        3.58      0.43 o
  -4   3   1        1.02        0.30      0.33 o
  -3   3   1        0.00       -0.15      0.15 o
  -2   3   1      387.48      375.41      4.08 o
  -1   3   1        6.66        4.46      0.19 o
   0   3   1     2746.48     2712.66     29.89 o
   1   3   1        1.96        0.90      0.18 o
   2   3   1      664.76      621.67     12.49 o
   3   3   1        7.96        8.16      0.39 o
   4   3   1       61.28       62.40      2.32 o
   5   3   1        8.13        8.31      0.73 o
   6   3   1       68.99       55.60      1.95 o
   7   3   1       14.15       13.07      0.94 o
   8   3   1        7.86        6.48      1.02 o
   9   3   1        1.11        1.67      0.83 o
  -7   4   1        4.21        4.18      1.21 o
  -6   4   1        0.28        1.12      0.98 o
  -5   4   1       28.16       30.14      1.25 o
  -4   4   1       59.46       56.21      1.49 o
  -3   4   1       43.79       45.63      1.20 o
  -2   4   1      249.23      234.38      3.03 o
  -1   4   1        8.86        8.06      0.24 o
   0   4   1       52.33       53.79      0.76 o
   1   4   1      146.09      140.54      1.78 o
   2   4   1        2.47        2.23      0.16 o
   3   4   1       16.81       17.69      0.62 o
   4   4   1       99.31      112.42      2.11 o
   5   4   1       50.79       52.33      2.16 o
   6   4   1      104.21       97.54      2.95 o
   7   4   1        5.41        5.23      0.57 o
   8   4   1        9.84        8.94      0.98 o
   9   4   1        0.02        1.48      0.83 o
  -7   5   1       26.41       31.11      2.55 o
  -6   5   1        6.80        9.16      1.57 o
  -5   5   1      107.34      118.86      3.33 o
  -4   5   1        0.00       -0.17      0.36 o
  -3   5   1      194.21      184.89      2.81 o
  -2   5   1      100.83       96.83      1.55 o
  -1   5   1      147.80      125.43      1.77 o
   0   5   1       40.55       43.55      1.26 o
   1   5   1        0.88        2.62      0.15 o
   2   5   1      197.28      199.45      2.79 o
   3   5   1       38.30       33.76      0.95 o
   4   5   1      213.47      210.10      3.31 o
   5   5   1        1.21        1.46      0.27 o
   6   5   1       19.24       18.86      0.77 o
   7   5   1        0.95        0.75      0.37 o
   8   5   1        1.34        1.10      0.63 o
   9   5   1        0.62        0.99      0.81 o
  -6   6   1       30.61       34.78      2.86 o
  -5   6   1        1.67        1.14      0.68 o
  -4   6   1       80.18       83.39      2.26 o
  -3   6   1       49.74       48.53      1.03 o
  -2   6   1       15.77       15.43      0.53 o
  -1   6   1      209.97      209.57      2.92 o
   0   6   1       88.26       86.91      1.63 o
   1   6   1       68.86       64.43      1.12 o
   2   6   1       90.30       82.89      1.27 o
   3   6   1       10.36       10.02      0.41 o
   4   6   1        0.89        1.12      0.32 o
   5   6   1        7.45        7.64      0.52 o
   6   6   1        0.27        0.38      0.46 o
   7   6   1        0.05        0.00      0.47 o
   8   6   1       11.17       10.43      1.09 o
   9   6   1        1.21        2.52      1.11 o
  -6   7   1        4.85        4.03      0.95 o
  -5   7   1       35.64       42.41      1.90 o
  -4   7   1        0.80        0.06      0.65 o
  -3   7   1      213.21      227.08      3.72 o
  -2   7   1        0.13       -0.25      0.25 o
  -1   7   1      499.72      499.11      6.63 o
   0   7   1       36.46       41.80      0.94 o
   1   7   1      400.16      365.68      5.80 o
   2   7   1       78.09       78.29      1.19 o
   3   7   1       18.43       12.73      0.58 o
   4   7   1        7.45        7.45      0.42 o
   5   7   1       19.58       20.55      0.78 o
   6   7   1        0.44        0.31      0.67 o
   7   7   1        2.17        1.89      0.59 o
   8   7   1        1.51        0.76      0.93 o
  -5   8   1        0.13       -0.28      0.65 o
  -4   8   1       10.10        9.83      0.96 o
  -3   8   1        1.79        1.75      0.45 o
  -2   8   1      170.91      174.20      2.65 o
  -1   8   1        3.00        2.42      0.37 o
   0   8   1      314.62      326.06      5.77 o
   1   8   1       96.62       92.69      1.95 o
   2   8   1       51.31       48.71      1.10 o
   3   8   1      100.57       94.38      2.64 o
   4   8   1        1.11        0.74      0.48 o
   5   8   1       16.59       16.51      1.02 o
   6   8   1        0.07        0.19      0.52 o
   7   8   1        0.05        1.26      1.26 o
   8   8   1        0.54        1.57      1.26 o
  -4   9   1        4.82        4.35      1.13 o
  -3   9   1        8.99       11.89      1.02 o
  -2   9   1       15.34       15.75      0.77 o
  -1   9   1       57.34       59.37      1.27 o
   0   9   1        4.99        5.48      0.52 o
   1   9   1      171.83      180.53      4.72 o
   2   9   1        2.38        3.48      0.65 o
   3   9   1      178.97      193.28      5.50 o
   4   9   1        2.29        1.78      0.55 o
   5   9   1       29.18       30.85      2.83 o
   6   9   1        1.25        0.31      0.94 o
   7   9   1        0.92        1.57      1.26 o
   8   9   1        0.70        1.26      1.57 o
  -4  10   1        7.07        9.26      2.68 o
  -3  10   1        0.19        0.00      0.56 o
  -2  10   1       13.14       15.12      1.48 o
  -1  10   1        6.45        6.09      0.73 o
   0  10   1        8.04        7.09      1.11 o
   1  10   1       16.81       17.53      1.43 o
   2  10   1      132.72      124.13      4.23 o
   3  10   1        0.18        0.57      0.52 o
   4  10   1       91.98       97.59      5.35 o
   5  10   1       10.16       11.02      1.89 o
   6  10   1       11.58       11.65      2.20 o
   7  10   1       10.63        8.50      2.20 o
   8  10   1        0.78       -0.63      1.26 o
  -3  11   1        3.42        4.41      1.26 o
  -2  11   1        0.42        0.13      0.52 o
  -1  11   1        6.25        8.95      1.26 o
   0  11   1        2.14        1.89      1.26 o
   1  11   1        3.39        4.41      1.26 o
   2  11   1        7.47        5.67      1.57 o
   3  11   1        5.32        5.67      1.57 o
   4  11   1        5.20        5.04      0.81 o
   5  11   1       15.57       17.31      2.52 o
   6  11   1        0.27        1.89      1.26 o
   7  11   1        8.57        7.87      2.20 o
  -1  12   1        1.75        2.20      1.10 o
   0  12   1       16.44       17.90      1.73 o
   1  12   1        2.15        0.00      1.26 o
   2  12   1       11.95       14.48      2.20 o
   3  12   1        7.66        6.93      1.89 o
   4  12   1        2.45        1.89      1.26 o
   5  12   1        6.19        6.61      1.89 o
   6  12   1       14.40       10.39      2.20 o
   1  13   1        8.92        9.13      1.89 o
   2  13   1        2.12        3.46      1.57 o
   3  13   1        4.73        2.83      1.57 o
   4  13   1        0.01        0.94      1.26 o
   5  13   1        0.06       -0.94      1.26 o
  -5 -12   2        6.59        9.76      2.20 o
  -4 -12   2        0.74        1.57      1.26 o
  -3 -12   2        8.82        9.13      1.89 o
  -2 -12   2        3.43        3.15      1.57 o
  -1 -12   2       11.17       12.91      2.20 o
   0 -12   2        0.03        1.89      1.26 o
  -6 -11   2        5.12        4.41      1.57 o
  -5 -11   2       11.28       11.33      2.20 o
  -4 -11   2        6.89        8.19      1.89 o
  -3 -11   2        1.04        0.94      1.26 o
  -2 -11   2        0.84        0.31      0.94 o
  -1 -11   2        0.10        0.63      0.94 o
   0 -11   2       15.35       17.94      2.20 o
   1 -11   2        0.45        0.40      0.76 o
   2 -11   2       11.04       10.82      0.87 o
  -7 -10   2        0.21       -0.94      1.26 o
  -6 -10   2       45.19       48.80      3.78 o
  -5 -10   2        2.82        3.08      0.98 o
  -4 -10   2      113.88      114.16      4.23 o
  -3 -10   2       12.47        9.84      1.21 o
  -2 -10   2       33.05       28.12      1.66 o
  -1 -10   2       17.36       15.75      1.28 o
   0 -10   2        3.53        3.26      1.42 o
   1 -10   2       13.47       13.09      0.76 o
   2 -10   2        5.24        6.85      0.72 o
   3 -10   2        6.11        7.31      1.21 o
  -7  -9   2        2.45        2.52      0.94 o
  -6  -9   2        0.38        0.10      0.55 o
  -5  -9   2       40.43       44.29      1.82 o
  -4  -9   2       10.38        9.85      0.72 o
  -3  -9   2       98.23      106.32      2.59 o
  -2  -9   2       30.68       33.07      1.24 o
  -1  -9   2       26.01       26.30      1.30 o
   0  -9   2       14.53       15.74      0.79 o
   1  -9   2        0.56       -0.15      0.39 o
   2  -9   2        0.18       -0.03      0.41 o
   3  -9   2        0.12       -0.63      1.10 o
   4  -9   2        7.25        6.49      1.21 o
  -8  -8   2        0.22        0.63      1.26 o
  -7  -8   2        9.04        9.33      1.02 o
  -6  -8   2        0.04        0.10      0.55 o
  -5  -8   2       19.82       19.52      1.14 o
  -4  -8   2       34.44       34.85      1.15 o
  -3  -8   2        7.32        6.09      0.58 o
  -2  -8   2      326.34      310.65      6.23 o
  -1  -8   2        0.04       -0.08      0.31 o
   0  -8   2      313.16      312.38      5.45 o
   1  -8   2        5.23        6.89      0.50 o
   2  -8   2       28.20       28.07      0.86 o
   3  -8   2        6.76        6.41      0.92 o
   4  -8   2        1.52        1.21      0.68 o
   5  -8   2        1.37        0.00      0.82 o
  -8  -7   2        5.51        4.09      1.11 o
  -7  -7   2        3.40        2.64      0.65 o
  -6  -7   2       30.10       29.44      2.56 o
  -5  -7   2        0.87        0.63      0.46 o
  -4  -7   2       58.37       57.60      1.93 o
  -3  -7   2       57.89       56.90      1.38 o
  -2  -7   2       96.01       92.32      1.77 o
  -1  -7   2      328.76      327.55      4.97 o
   0  -7   2       61.39       67.75      1.29 o
   1  -7   2      176.39      182.14      2.94 o
   2  -7   2       36.31       38.83      0.98 o
   3  -7   2        6.17        7.40      0.93 o
   4  -7   2       11.85       13.75      1.16 o
   5  -7   2        0.60        1.35      0.72 o
  -9  -6   2        0.35       -1.26      1.26 o
  -8  -6   2        4.16        2.68      1.11 o
  -7  -6   2        0.54        0.31      0.55 o
  -6  -6   2       40.18       41.60      1.69 o
  -5  -6   2       12.93       11.30      0.83 o
  -4  -6   2       22.20       25.64      0.99 o
  -3  -6   2       72.99       77.17      1.26 o
  -2  -6   2        5.58        7.21      0.36 o
  -1  -6   2       91.48      100.80      1.62 o
   0  -6   2      164.72      157.91      3.13 o
   1  -6   2       64.82       61.50      1.20 o
   2  -6   2      276.56      265.99      3.73 o
   3  -6   2        7.85        7.05      0.61 o
   4  -6   2       79.48       79.79      3.45 o
   5  -6   2        0.65       -0.44      0.65 o
   6  -6   2        2.53        2.45      0.91 o
  -9  -5   2        0.02       -1.26      1.26 o
  -8  -5   2        0.00       -0.63      0.94 o
  -7  -5   2        0.00       -0.63      0.67 o
  -6  -5   2        4.32        3.73      0.65 o
  -5  -5   2        4.48        4.36      0.39 o
  -4  -5   2       71.82       80.69      1.54 o
  -3  -5   2       73.98       81.94      1.39 o
  -2  -5   2      333.35      350.87      4.82 o
  -1  -5   2       22.21       30.42      0.67 o
   0  -5   2      473.31      514.50      7.25 o
   1  -5   2      161.23      138.87      2.39 o
   2  -5   2      104.85      104.49      1.65 o
   3  -5   2      205.75      212.80      4.06 o
   4  -5   2       11.18       10.96      0.85 o
   5  -5   2       36.78       41.64      1.74 o
   6  -5   2        4.78        5.06      1.34 o
   7  -5   2        0.87        2.18      1.21 o
  -9  -4   2        1.08        0.63      1.11 o
  -8  -4   2       14.11        9.41      1.14 o
  -7  -4   2        1.65        0.21      0.55 o
  -6  -4   2        1.24        0.45      0.62 o
  -5  -4   2        0.45        0.04      0.20 o
  -4  -4   2      502.25      489.80      7.56 o
  -3  -4   2        0.12        0.00      0.12 o
  -2  -4   2     1187.58     1248.45     16.39 o
  -1  -4   2       37.90       41.49      0.68 o
   0  -4   2      308.55      335.81      4.89 o
   1  -4   2       82.18       95.07      1.60 o
   2  -4   2       58.71       62.32      0.99 o
   3  -4   2      103.13      108.70      2.48 o
   4  -4   2       43.84       42.93      2.53 o
   5  -4   2       35.39       36.12      1.75 o
   6  -4   2       27.35       28.41      2.11 o
   7  -4   2        0.99        1.73      1.11 o
  -9  -3   2        0.04       -1.10      1.10 o
  -8  -3   2       13.62       11.90      2.29 o
  -7  -3   2        0.00       -0.52      0.55 o
  -6  -3   2       22.83       20.13      1.06 o
  -5  -3   2       13.42       16.56      0.63 o
  -4  -3   2       26.84       23.98      0.75 o
  -3  -3   2       89.53       99.49      1.73 o
  -2  -3   2       57.43       58.43      0.90 o
  -1  -3   2       53.59       44.45      0.78 o
   0  -3   2      430.10      417.19      4.84 o
   1  -3   2      500.92      509.49      6.09 o
   2  -3   2      444.88      443.72      5.87 o
   3  -3   2       35.93       40.29      1.06 o
   4  -3   2       90.13       90.78      2.02 o
   5  -3   2       15.87       14.62      1.08 o
   6  -3   2        3.20        2.80      0.88 o
   7  -3   2       15.85       17.90      2.68 o
  -9  -2   2        0.04       -0.22      0.78 o
  -8  -2   2        0.28        0.15      0.58 o
  -7  -2   2        0.06       -0.41      0.41 o
  -6  -2   2       36.08       33.27      1.37 o
  -5  -2   2        0.13       -0.21      0.26 o
  -4  -2   2       71.49       76.66      1.51 o
  -3  -2   2        2.20        2.18      0.18 o
  -2  -2   2      605.22      583.45      8.15 o
  -1  -2   2        1.08        1.57      0.14 o
   0  -2   2     3589.47     3539.35     37.67 o
   1  -2   2        0.13        0.81      0.17 o
   2  -2   2     1442.11     1495.66     37.36 o
   3  -2   2        0.08       -0.03      0.16 o
   4  -2   2      152.43      155.75      2.72 o
   5  -2   2       22.49       21.75      2.59 o
   6  -2   2       13.09        9.00      1.34 o
   7  -2   2       22.20       19.42      2.68 o
   8  -2   2        3.65        3.78      1.34 o
  -9  -1   2        0.68        0.18      0.78 o
  -8  -1   2        1.60        1.17      0.78 o
  -7  -1   2        1.21        1.43      0.58 o
  -6  -1   2        0.95       -0.35      0.40 o
  -5  -1   2        0.01        0.06      0.24 o
  -4  -1   2       83.49       82.83      2.68 o
  -3  -1   2       50.08       55.51      1.19 o
  -2  -1   2      332.70      343.33      5.72 o
  -1  -1   2     1541.45     1512.00     19.87 o
   0  -1   2       37.76       41.60      0.56 o
   1  -1   2      827.03      829.88     10.93 o
   2  -1   2       70.06       71.97      1.19 o
   3  -1   2       27.49       23.24      0.53 o
   4  -1   2      121.65      132.66      2.59 o
   5  -1   2       53.10       59.16      2.24 o
   6  -1   2       51.26       47.57      2.55 o
   7  -1   2        4.54        3.97      1.11 o
   8  -1   2        4.41        3.94      1.42 o
  -9   0   2        1.19        1.67      0.96 o
  -8   0   2        1.68        2.52      0.91 o
  -7   0   2        0.55        0.21      0.55 o
  -6   0   2        0.24       -0.17      0.59 o
  -5   0   2        9.81       11.79      0.91 o
  -4   0   2        6.69        4.86      0.55 o
  -3   0   2      180.31      180.91      3.18 o
  -2   0   2      336.62      337.30      6.48 o
  -1   0   2      452.79      442.84      5.57 o
   0   0   2      125.26      116.61      1.38 o
   1   0   2       15.27       16.29      0.29 o
   2   0   2      524.95      506.21     12.84 o
   3   0   2        0.76        0.31      0.45 o
   4   0   2      404.19      375.14      6.91 o
   5   0   2       11.95       10.34      0.91 o
   6   0   2       68.12       67.89      2.53 o
   7   0   2        0.40        1.10      0.89 o
   8   0   2        6.62        4.54      2.05 o
  -8   1   2        6.37        4.51      1.09 o
  -7   1   2        2.54        2.82      1.34 o
  -6   1   2       77.59       76.20      2.86 o
  -5   1   2       33.55       27.85      0.86 o
  -4   1   2      501.07      469.70      8.78 o
  -3   1   2       21.92       20.87      0.61 o
  -2   1   2      638.05      611.70      9.25 o
  -1   1   2       11.25        9.87      0.24 o
   0   1   2       29.89       26.36      0.34 o
   1   1   2      331.75      320.82      8.36 o
   2   1   2       86.66       95.42      1.84 o
   3   1   2      467.76      462.66      8.74 o
   4   1   2       12.61        9.48      0.86 o
   5   1   2       45.52       46.13      1.49 o
   6   1   2       11.59        9.60      1.27 o
   7   1   2        0.00        0.57      0.65 o
   8   1   2        8.82        8.59      2.52 o
   9   1   2        1.27        2.98      1.89 o
  -8   2   2        4.68        6.43      1.09 o
  -7   2   2        8.78        9.41      1.14 o
  -6   2   2       32.10       33.94      1.21 o
  -5   2   2       51.45       51.71      3.45 o
  -4   2   2       15.96       18.48      0.56 o
  -3   2   2       44.59       46.30      0.84 o
  -2   2   2        0.20        0.20      0.11 o
  -1   2   2      362.12      365.15      4.11 o
   0   2   2       30.09       31.50      0.48 o
   1   2   2     1678.16     1554.73     23.43 o
   2   2   2      162.07      171.41      3.02 o
   3   2   2      155.45      168.33      3.08 o
   4   2   2       17.75       16.35      1.64 o
   5   2   2        0.00        0.43      0.34 o
   6   2   2        0.81        0.71      0.47 o
   7   2   2        1.17        0.60      0.65 o
   8   2   2        3.20        2.83      0.91 o
   9   2   2        1.41        1.89      2.20 o
  -8   3   2        4.22        5.10      1.73 o
  -7   3   2        2.80        2.86      0.83 o
  -6   3   2       12.82       12.46      0.85 o
  -5   3   2        0.24        0.00      0.38 o
  -4   3   2      150.95      160.78      2.82 o
  -3   3   2       73.82       75.79      1.38 o
  -2   3   2     1678.73     1762.04     18.43 o
  -1   3   2      154.15      164.44      1.99 o
   0   3   2     4131.14     4007.07     49.10 o
   1   3   2        7.05        5.99      0.39 o
   2   3   2     1012.30      973.11     16.23 o
   3   3   2       17.00       17.02      0.66 o
   4   3   2        5.57        3.92      0.38 o
   5   3   2        1.32        2.88      0.55 o
   6   3   2        2.58        0.94      0.47 o
   7   3   2        5.46        5.99      0.76 o
   8   3   2        0.86        0.21      0.73 o
   9   3   2        1.48        1.43      0.83 o
  -7   4   2        6.02        5.88      1.34 o
  -6   4   2        4.82        5.32      1.21 o
  -5   4   2        1.69        1.32      0.44 o
  -4   4   2       84.23       87.97      1.87 o
  -3   4   2      215.80      227.73      3.74 o
  -2   4   2      204.73      215.57      2.81 o
  -1   4   2     1398.71     1471.65     15.54 o
   0   4   2      182.14      180.49      2.40 o
   1   4   2      657.28      653.63      8.13 o
   2   4   2       84.12       89.28      1.49 o
   3   4   2       45.82       46.79      1.00 o
   4   4   2       36.27       36.06      0.93 o
   5   4   2       60.03       67.55      2.05 o
   6   4   2       13.53       11.76      0.86 o
   7   4   2        1.67        1.97      0.63 o
   8   4   2        3.54        3.78      0.91 o
   9   4   2        0.02       -0.56      0.78 o
  -7   5   2        1.62        2.23      1.21 o
  -6   5   2       44.78       46.21      1.98 o
  -5   5   2        0.40       -0.03      0.38 o
  -4   5   2       91.69       90.96      2.08 o
  -3   5   2        7.05        7.45      0.36 o
  -2   5   2      186.07      201.39      3.01 o
  -1   5   2       24.57       22.27      0.72 o
   0   5   2      857.65      931.40     11.09 o
   1   5   2      177.87      182.31      3.44 o
   2   5   2     1624.16     1664.44     25.69 o
   3   5   2       81.85       86.37      1.63 o
   4   5   2      530.12      532.83      8.44 o
   5   5   2        3.15        1.24      0.30 o
   6   5   2       24.23       24.01      0.92 o
   7   5   2        0.72       -0.35      0.37 o
   8   5   2        0.11       -0.39      0.58 o
   9   5   2        0.16        1.11      0.83 o
  -7   6   2        3.65        3.15      1.89 o
  -6   6   2        1.85        2.42      0.83 o
  -5   6   2       21.15       23.51      1.33 o
  -4   6   2        4.97        4.96      0.58 o
  -3   6   2       29.13       34.43      0.82 o
  -2   6   2       67.38       66.14      1.17 o
  -1   6   2       18.60       28.63      0.70 o
   0   6   2      208.27      224.75      3.21 o
   1   6   2      691.51      765.57     10.19 o
   2   6   2      167.04      178.99      2.22 o
   3   6   2      691.25      735.84      9.81 o
   4   6   2       88.02       90.80      1.77 o
   5   6   2       60.56       63.88      1.43 o
   6   6   2       23.66       22.09      1.20 o
   7   6   2        1.63        1.14      0.40 o
   8   6   2        3.16        3.98      0.61 o
   9   6   2        1.44        1.78      0.98 o
  -6   7   2        2.16        1.86      0.90 o
  -5   7   2       10.27        9.21      1.06 o
  -4   7   2       76.79       74.83      2.49 o
  -3   7   2       13.08       10.98      0.57 o
  -2   7   2      309.53      310.08      4.79 o
  -1   7   2        0.00       -0.20      0.20 o
   0   7   2      346.10      339.93      5.44 o
   1   7   2        0.28        0.84      0.24 o
   2   7   2      247.89      259.08      3.68 o
   3   7   2        5.23        5.92      0.36 o
   4   7   2      205.50      214.64      3.63 o
   5   7   2       13.90       14.53      0.60 o
   6   7   2       79.66       81.43      1.99 o
   7   7   2        7.65        6.76      0.83 o
   8   7   2        9.78        9.44      1.89 o
  -5   8   2        0.61        0.76      0.78 o
  -4   8   2        0.89        0.38      0.65 o
  -3   8   2        2.35        1.72      0.43 o
  -2   8   2        1.66        1.67      0.32 o
  -1   8   2       27.11       27.27      0.79 o
   0   8   2        8.44        8.46      0.54 o
   1   8   2       45.41       43.65      1.33 o
   2   8   2       18.14       18.89      0.78 o
   3   8   2        3.16        3.17      0.52 o
   4   8   2       18.66       20.62      0.92 o
   5   8   2       70.27       74.81      2.55 o
   6   8   2       20.13       20.78      2.20 o
   7   8   2       30.22       26.13      2.52 o
   8   8   2        7.26        4.72      1.57 o
  -5   9   2        0.21        0.54      0.72 o
  -4   9   2        8.20       11.19      1.06 o
  -3   9   2        3.31        1.55      0.50 o
  -2   9   2        2.08        1.17      0.38 o
  -1   9   2       20.35       19.87      0.68 o
   0   9   2      122.00      120.57      3.38 o
   1   9   2        7.73        7.39      0.66 o
   2   9   2      181.30      175.00      4.47 o
   3   9   2        0.86        1.08      0.41 o
   4   9   2       75.23       76.37      2.54 o
   5   9   2        4.90        3.34      0.89 o
   6   9   2       27.05       23.93      2.52 o
   7   9   2        1.17        0.31      0.94 o
   8   9   2        8.34        6.93      1.89 o
  -4  10   2        1.87        1.89      0.81 o
  -3  10   2        4.65        4.33      0.98 o
  -2  10   2        3.43        2.98      0.54 o
  -1  10   2        0.57        0.31      0.47 o
   0  10   2        1.14        0.94      0.67 o
   1  10   2        2.08        2.35      0.59 o
   2  10   2        0.89        1.20      0.59 o
   3  10   2        6.02        6.21      0.68 o
   4  10   2        1.08        2.52      1.26 o
   5  10   2       10.52       10.39      1.89 o
   6  10   2        0.33        0.00      1.26 o
   7  10   2        0.02       -0.63      1.26 o
   8  10   2        0.88        0.94      1.57 o
  -3  11   2        1.02        0.94      0.94 o
  -2  11   2       13.17       13.38      1.11 o
  -1  11   2        0.49       -0.25      0.52 o
   0  11   2       16.50       17.56      1.28 o
   1  11   2        1.43        0.31      0.94 o
   2  11   2        0.21        0.00      0.94 o
   3  11   2        4.42        4.09      1.57 o
   4  11   2       15.77       17.92      1.33 o
   5  11   2        1.43        1.26      1.26 o
   6  11   2       12.91       14.80      2.52 o
   7  11   2        0.11        0.94      1.26 o
  -2  12   2        0.54        0.63      0.94 o
  -1  12   2       23.37       26.83      2.68 o
   0  12   2        5.23        5.85      2.36 o
   1  12   2        7.88        8.81      1.89 o
   2  12   2        6.69        6.30      1.57 o
   3  12   2        0.63       -0.94      0.94 o
   4  12   2        0.11       -0.94      0.94 o
   5  12   2        0.32        1.26      1.26 o
   6  12   2        0.67        0.31      1.26 o
   0  13   2        2.19        4.02      0.98 o
   1  13   2        1.20        0.63      1.26 o
   2  13   2        5.38        9.44      2.20 o
   3  13   2        0.78        0.63      1.26 o
   4  13   2        2.42       -0.94      1.26 o
   5  13   2        0.20        0.31      1.57 o
  -5 -12   3        3.57        1.89      1.57 o
  -4 -12   3        0.17       -0.94      1.26 o
  -3 -12   3        7.85       10.07      2.20 o
  -2 -12   3        1.74        3.15      1.57 o
  -1 -12   3       18.84       22.35      2.52 o
  -6 -11   3        5.28        7.24      1.89 o
  -5 -11   3        0.09        0.31      0.94 o
  -4 -11   3        0.89        0.63      1.26 o
  -3 -11   3        0.28        0.31      0.94 o
  -2 -11   3       19.33       18.26      2.20 o
  -1 -11   3        2.64        2.83      1.26 o
   0 -11   3       10.86       11.65      2.20 o
   1 -11   3        4.16        1.99      0.79 o
  -7 -10   3        6.88        6.61      1.89 o
  -6 -10   3        0.29        0.63      1.26 o
  -5 -10   3       20.05       18.87      1.66 o
  -4 -10   3        0.00       -0.31      0.89 o
  -3 -10   3        5.92        4.43      1.41 o
  -2 -10   3        0.00        0.50      0.52 o
  -1 -10   3        0.33       -0.19      0.52 o
   0 -10   3        1.12        1.66      0.76 o
   1 -10   3        8.45       10.44      1.10 o
   2 -10   3        3.57        3.69      0.70 o
  -7  -9   3        0.39        0.63      0.73 o
  -6  -9   3        4.96        5.67      0.83 o
  -5  -9   3        0.51        0.00      0.55 o
  -4  -9   3       38.88       41.03      1.44 o
  -3  -9   3        0.27        0.52      0.41 o
  -2  -9   3       18.78       18.87      2.53 o
  -1  -9   3        0.02       -0.16      0.45 o
   0  -9   3        6.54        7.84      0.68 o
   1  -9   3        0.21        0.28      0.41 o
   2  -9   3       18.37       20.53      0.91 o
   3  -9   3        3.14        2.62      1.10 o
   4  -9   3        4.81        3.97      1.05 o
  -8  -8   3        2.27        2.83      1.57 o
  -7  -8   3        8.59        9.07      1.02 o
  -6  -8   3        1.13        0.63      0.55 o
  -5  -8   3        0.00        0.63      0.55 o
  -4  -8   3        1.05        0.52      0.41 o
  -3  -8   3       30.44       32.55      1.17 o
  -2  -8   3        8.09        7.84      0.91 o
  -1  -8   3       15.93       16.97      0.96 o
   0  -8   3        1.37        1.64      0.41 o
   1  -8   3        2.43        3.40      0.49 o
   2  -8   3        0.07       -0.30      0.30 o
   3  -8   3        0.97        0.21      0.56 o
   4  -8   3        0.89        0.10      0.68 o
  -8  -7   3        4.08        0.63      1.26 o
  -7  -7   3        9.74        9.80      0.96 o
  -6  -7   3        1.17        1.15      0.55 o
  -5  -7   3        6.27        6.48      1.00 o
  -4  -7   3        0.74        0.19      0.27 o
  -3  -7   3        0.00        0.00      0.27 o
  -2  -7   3       38.04       38.37      1.05 o
  -1  -7   3        8.56        8.17      0.48 o
   0  -7   3       68.68       69.44      1.54 o
   1  -7   3        3.98        3.46      0.37 o
   2  -7   3        6.84        6.57      0.58 o
   3  -7   3        0.19        0.31      0.51 o
   4  -7   3        2.41        1.61      0.68 o
   5  -7   3        0.29        0.34      0.68 o
  -9  -6   3        1.07        0.94      1.57 o
  -8  -6   3        0.03       -0.94      1.26 o
  -7  -6   3       17.70       19.22      1.56 o
  -6  -6   3        2.97        1.99      0.55 o
  -5  -6   3      131.02      140.22      3.69 o
  -4  -6   3       14.29       15.37      0.91 o
  -3  -6   3      207.14      216.17      3.59 o
  -2  -6   3        5.78        8.36      0.36 o
  -1  -6   3        6.51        8.17      0.46 o
   0  -6   3        9.75       10.62      0.49 o
   1  -6   3       21.75       21.73      0.67 o
   2  -6   3       10.20       10.40      0.66 o
   3  -6   3        0.88        0.31      0.34 o
   4  -6   3        0.15       -0.09      0.46 o
   5  -6   3        0.64        1.07      0.68 o
   6  -6   3        0.32        0.43      0.72 o
  -9  -5   3        0.38       -1.26      1.26 o
  -8  -5   3        2.72       -0.13      2.05 o
  -7  -5   3       14.35       13.93      1.43 o
  -6  -5   3       46.10       48.37      1.80 o
  -5  -5   3      108.57      109.33      3.08 o
  -4  -5   3       83.16       86.16      2.15 o
  -3  -5   3      290.57      320.48      5.56 o
  -2  -5   3       21.55       28.59      0.60 o
  -1  -5   3      232.25      248.06      3.27 o
   0  -5   3       11.95       17.20      0.48 o
   1  -5   3        4.84        5.44      0.34 o
   2  -5   3       25.49       25.65      0.76 o
   3  -5   3        7.76        7.25      0.54 o
   4  -5   3       11.85       11.00      0.76 o
   5  -5   3        0.00        0.72      0.65 o
   6  -5   3        0.79        0.35      0.68 o
  -9  -4   3        0.52       -1.26      1.26 o
  -8  -4   3        0.49        0.94      0.89 o
  -7  -4   3        0.77        0.00      0.67 o
  -6  -4   3        7.61        7.13      0.63 o
  -5  -4   3       14.17       14.52      0.66 o
  -4  -4   3       15.64       17.11      0.52 o
  -3  -4   3      477.59      503.95      8.37 o
  -2  -4   3        0.38        0.43      0.14 o
  -1  -4   3     1962.19     2108.75     24.78 o
   0  -4   3       12.75       15.97      0.43 o
   1  -4   3      679.76      744.79     11.15 o
   2  -4   3        0.00        0.29      0.15 o
   3  -4   3       12.40       13.12      0.64 o
   4  -4   3        7.13        7.13      0.54 o
   5  -4   3        2.43        2.43      0.94 o
   6  -4   3        0.25        0.47      0.89 o
   7  -4   3        0.78        1.57      1.11 o
  -9  -3   3        0.06       -0.99      1.42 o
  -8  -3   3        0.04       -0.44      0.65 o
  -7  -3   3        0.10       -0.55      0.55 o
  -6  -3   3        2.22        1.82      0.41 o
  -5  -3   3        2.94        2.54      0.30 o
  -4  -3   3      164.02      173.47      2.71 o
  -3  -3   3      103.30      105.37      1.67 o
  -2  -3   3      780.25      770.57     11.63 o
  -1  -3   3      803.02      908.06     10.65 o
   0  -3   3      443.84      474.84      5.43 o
   1  -3   3     1084.08     1163.64     16.09 o
   2  -3   3       68.85       77.61      1.24 o
   3  -3   3      140.77      159.01      3.45 o
   4  -3   3       13.38       13.76      0.67 o
   5  -3   3        0.01       -0.46      0.48 o
   6  -3   3        4.27        2.73      0.98 o
   7  -3   3        0.39        0.31      1.11 o
  -9  -2   3        0.39        1.15      0.91 o
  -8  -2   3        1.20        0.63      0.74 o
  -7  -2   3        0.38       -0.55      0.55 o
  -6  -2   3        2.27        0.91      0.44 o
  -5  -2   3        0.86        0.10      0.31 o
  -4  -2   3       16.52       12.83      0.47 o
  -3  -2   3        5.12        3.37      0.22 o
  -2  -2   3       70.67       77.77      1.31 o
  -1  -2   3      176.65      203.04      2.48 o
   0  -2   3       18.35       23.46      0.39 o
   1  -2   3     1752.51     1835.33     25.65 o
   2  -2   3       25.04       25.44      0.66 o
   3  -2   3      790.61      837.03     12.79 o
   4  -2   3       12.98       15.17      0.69 o
   5  -2   3       90.53       97.00      2.56 o
   6  -2   3        0.00        0.17      0.48 o
   7  -2   3        2.38        3.62      1.11 o
   8  -2   3        0.09        1.52      1.21 o
  -9  -1   3        1.92        2.20      1.26 o
  -8  -1   3        0.11       -0.67      0.67 o
  -7  -1   3        0.65        0.84      0.50 o
  -6  -1   3        0.19       -0.34      0.34 o
  -5  -1   3        0.24        0.87      0.31 o
  -4  -1   3        0.43       -0.04      0.29 o
  -3  -1   3        0.94        0.50      0.14 o
  -2  -1   3      181.26      173.20      2.49 o
  -1  -1   3      116.38      115.09      1.38 o
   0  -1   3     1223.74     1146.98     12.26 o
   1  -1   3       15.07       20.56      0.57 o
   2  -1   3      465.33      440.52      8.78 o
   3  -1   3      450.17      477.14      7.56 o
   4  -1   3       70.88       74.89      1.63 o
   5  -1   3      144.06      144.78      3.38 o
   6  -1   3       11.73       13.30      1.43 o
   7  -1   3        5.22        6.30      1.34 o
   8  -1   3        1.68        0.57      1.05 o
  -9   0   3        2.72        0.31      1.11 o
  -8   0   3        5.57        5.21      1.02 o
  -7   0   3       15.36       16.64      1.14 o
  -6   0   3       40.52       39.12      2.28 o
  -5   0   3        9.33        9.28      0.78 o
  -4   0   3      115.08      109.74      2.19 o
  -3   0   3        1.13        1.09      0.17 o
  -2   0   3       74.70       74.35      1.03 o
  -1   0   3       75.08       61.34      0.71 o
   0   0   3       13.53       14.53      0.27 o
   1   0   3      100.82       78.60      1.06 o
   2   0   3        7.58        8.39      0.32 o
   3   0   3       57.02       62.54      2.77 o
   4   0   3       10.75        9.74      0.70 o
   5   0   3       82.94       87.57      2.84 o
   6   0   3        9.28        8.94      1.42 o
   7   0   3       29.17       27.14      2.11 o
   8   0   3        0.88        1.83      1.21 o
  -8   1   3        1.25        1.73      1.45 o
  -7   1   3       39.99       40.36      1.93 o
  -6   1   3        0.66        0.71      0.47 o
  -5   1   3       69.62       70.66      1.95 o
  -4   1   3        0.06        0.07      0.19 o
  -3   1   3        0.43        0.91      0.16 o
  -2   1   3       24.05       21.68      0.46 o
  -1   1   3      219.85      198.63      2.38 o
   0   1   3        0.28        0.34      0.09 o
   1   1   3        3.41        4.46      0.17 o
   2   1   3      107.75      109.07      2.39 o
   3   1   3       50.39       50.12      1.57 o
   4   1   3       41.27       46.00      1.88 o
   5   1   3       14.17       12.48      0.86 o
   6   1   3       18.53       16.88      1.20 o
   7   1   3       28.18       26.90      1.97 o
   8   1   3        5.10        5.17      1.42 o
  -8   2   3        0.18        0.31      0.82 o
  -7   2   3        2.33        1.15      0.73 o
  -6   2   3        0.64        0.42      0.39 o
  -5   2   3       48.89       47.10      1.31 o
  -4   2   3       65.26       78.25      2.09 o
  -3   2   3       85.20       86.87      1.49 o
  -2   2   3      559.12      551.34     10.89 o
  -1   2   3        8.66       11.82      0.27 o
   0   2   3      497.14      485.60      5.27 o
   1   2   3       15.90       18.33      0.43 o
   2   2   3       54.70       51.79      2.54 o
   3   2   3        4.90        5.71      0.34 o
   4   2   3       13.72        9.81      0.65 o
   5   2   3        0.89        1.35      0.46 o
   6   2   3        0.02       -0.34      0.39 o
   7   2   3        0.01        1.26      0.89 o
   8   2   3        0.54        0.45      0.98 o
   9   2   3        0.63        1.42      1.11 o
  -8   3   3        0.02        0.95      1.26 o
  -7   3   3        8.90        8.10      1.84 o
  -6   3   3        0.16        0.21      0.41 o
  -5   3   3      180.39      190.33      3.48 o
  -4   3   3        0.01        0.14      0.19 o
  -3   3   3     1009.98     1050.12     15.65 o
  -2   3   3        1.07        0.26      0.10 o
  -1   3   3     1034.86     1112.06     12.24 o
   0   3   3      137.95      116.36      1.56 o
   1   3   3        5.65        2.21      0.24 o
   2   3   3       16.67       14.02      0.49 o
   3   3   3       39.26       37.12      0.92 o
   4   3   3        7.74        6.13      0.50 o
   5   3   3        2.05        1.26      0.40 o
   6   3   3        3.23        2.50      0.59 o
   7   3   3        0.37       -0.10      0.55 o
   8   3   3        2.57        2.83      1.42 o
   9   3   3        1.22        2.89      1.21 o
  -7   4   3        0.01        0.79      1.10 o
  -6   4   3        0.08        0.31      0.59 o
  -5   4   3        0.02       -0.02      0.32 o
  -4   4   3        8.75        9.99      0.53 o
  -3   4   3       25.56       28.71      0.80 o
  -2   4   3        0.39        0.35      0.11 o
  -1   4   3       91.21      111.67      1.40 o
   0   4   3      117.96      117.29      1.54 o
   1   4   3        2.88        5.04      0.33 o
   2   4   3       52.20       52.86      0.90 o
   3   4   3        2.52        2.45      0.21 o
   4   4   3        3.02        3.65      0.34 o
   5   4   3        0.09       -0.09      0.36 o
   6   4   3        1.26        0.31      0.46 o
   7   4   3        0.00        0.69      0.50 o
   8   4   3        0.22        0.09      0.76 o
   9   4   3        0.20        1.08      0.98 o
  -7   5   3        1.80        2.05      1.11 o
  -6   5   3        0.26        0.48      0.92 o
  -5   5   3        0.97        0.58      0.51 o
  -4   5   3        0.88        0.46      0.32 o
  -3   5   3       79.32       90.01      1.50 o
  -2   5   3       16.80       13.77      0.47 o
  -1   5   3     1453.59     1653.22     20.82 o
   0   5   3       16.82       15.98      0.39 o
   1   5   3     2567.25     2794.33     48.33 o
   2   5   3       38.28       35.40      0.74 o
   3   5   3      402.02      427.87      6.95 o
   4   5   3       17.41       19.59      0.63 o
   5   5   3        1.83        1.24      0.31 o
   6   5   3        0.03       -0.27      0.30 o
   7   5   3        0.12        0.26      0.38 o
   8   5   3        0.24        0.22      0.68 o
   9   5   3        0.02        0.56      0.78 o
  -7   6   3        0.07        1.66      1.21 o
  -6   6   3        1.47        0.73      0.73 o
  -5   6   3        0.14       -0.42      0.55 o
  -4   6   3        7.87        8.50      0.73 o
  -3   6   3        0.20       -0.01      0.24 o
  -2   6   3        0.57        0.42      0.21 o
  -1   6   3        1.83        1.71      0.24 o
   0   6   3       25.95       21.29      0.52 o
   1   6   3       16.15       17.75      0.53 o
   2   6   3       15.10       18.52      0.56 o
   3   6   3       10.68       12.25      0.44 o
   4   6   3       11.95        8.86      0.57 o
   5   6   3        8.96        7.91      0.46 o
   6   6   3        1.00        0.54      0.32 o
   7   6   3        3.95        3.63      0.58 o
   8   6   3        0.01       -0.36      0.58 o
   9   6   3        0.42        0.63      1.57 o
  -6   7   3        1.02        1.20      0.76 o
  -5   7   3        0.73        0.66      0.65 o
  -4   7   3        0.77       -0.07      0.87 o
  -3   7   3       14.48       14.95      0.69 o
  -2   7   3        0.56        0.68      0.26 o
  -1   7   3       30.50       30.31      0.73 o
   0   7   3       18.83       20.34      0.78 o
   1   7   3       57.19       68.58      1.39 o
   2   7   3       11.59        8.12      0.37 o
   3   7   3      416.12      443.31     12.54 o
   4   7   3        6.06        6.34      0.58 o
   5   7   3      181.25      195.50      4.28 o
   6   7   3        8.44        9.52      0.69 o
   7   7   3       16.15       15.90      1.56 o
   8   7   3        1.00       -0.94      0.94 o
  -5   8   3        5.55        6.66      1.32 o
  -4   8   3        0.10       -0.60      0.60 o
  -3   8   3       11.36       12.46      0.71 o
  -2   8   3        7.08        8.29      0.47 o
  -1   8   3       17.07       13.99      0.50 o
   0   8   3        4.63        4.42      0.47 o
   1   8   3        6.03        4.55      0.50 o
   2   8   3        0.61        0.74      0.30 o
   3   8   3        1.24        0.81      0.24 o
   4   8   3        2.87        3.52      0.50 o
   5   8   3        0.44        0.66      0.41 o
   6   8   3        3.55        5.06      1.11 o
   7   8   3        0.79        0.31      0.94 o
   8   8   3        0.71        0.00      1.26 o
  -5   9   3        1.22        1.46      0.72 o
  -4   9   3        0.11       -0.60      0.65 o
  -3   9   3        0.27       -0.18      0.38 o
  -2   9   3        0.04       -0.06      0.37 o
  -1   9   3        0.15       -0.24      0.34 o
   0   9   3        0.78        0.49      0.41 o
   1   9   3       21.34       24.61      1.20 o
   2   9   3        0.14        0.08      0.31 o
   3   9   3       21.27       22.28      0.88 o
   4   9   3        0.88        0.84      0.55 o
   5   9   3        2.75        4.61      0.89 o
   6   9   3        0.30       -0.31      0.94 o
   7   9   3       14.52       16.37      2.20 o
   8   9   3        1.13        0.31      1.26 o
  -4  10   3        0.18       -0.94      1.10 o
  -3  10   3       14.66       15.92      1.33 o
  -2  10   3        0.39       -0.38      0.42 o
  -1  10   3       43.20       49.89      1.56 o
   0  10   3        0.03        0.31      0.55 o
   1  10   3       52.56       49.63      1.98 o
   2  10   3        0.04        0.00      0.40 o
   3  10   3       14.31       14.80      0.95 o
   4  10   3        0.00        0.00      1.26 o
   5  10   3        1.73        2.52      1.26 o
   6  10   3        0.04       -0.94      0.94 o
   7  10   3        1.46        0.94      1.26 o
   8  10   3        0.14       -0.31      1.57 o
  -3  11   3        6.64        7.19      2.68 o
  -2  11   3        0.30       -0.52      0.52 o
  -1  11   3        1.67        1.48      0.76 o
   0  11   3        0.22        0.00      0.67 o
   1  11   3        2.15        0.63      0.94 o
   2  11   3        1.21        0.79      0.67 o
   3  11   3        0.37       -0.63      0.94 o
   4  11   3        3.86        3.46      1.57 o
   5  11   3        1.63        0.94      1.26 o
   6  11   3        1.67        2.20      1.57 o
   7  11   3        0.47        0.00      1.26 o
  -2  12   3        4.02        1.57      0.94 o
  -1  12   3        2.53        1.89      0.89 o
   0  12   3        3.23        3.90      0.98 o
   1  12   3       13.32       16.06      2.20 o
   2  12   3        0.47        0.31      1.26 o
   3  12   3       24.95       22.04      2.83 o
   4  12   3        0.19       -0.31      0.94 o
   5  12   3        9.27        6.93      1.89 o
   6  12   3        0.22       -1.26      1.26 o
   0  13   3        4.35        2.69      0.98 o
   1  13   3        7.70        7.18      1.21 o
   2  13   3        0.36        0.31      1.26 o
   3  13   3        1.70        1.57      1.26 o
   4  13   3        0.24       -0.31      0.94 o
   5  13   3        0.00        0.00      1.57 o
  -3 -12   4        6.46        7.56      1.89 o
  -2 -12   4        3.85        2.83      1.26 o
  -6 -11   4        0.10       -0.31      0.94 o
  -5 -11   4        2.59        3.46      1.57 o
  -4 -11   4        0.00       -1.42      1.42 o
  -3 -11   4        5.63        3.18      1.10 o
  -2 -11   4        1.34        0.00      0.94 o
  -1 -11   4        0.01       -0.47      0.67 o
   0 -11   4        3.19        0.63      1.10 o
   1 -11   4        0.97        1.15      0.73 o
  -7 -10   4        1.22        2.20      1.57 o
  -6 -10   4        3.60        3.15      1.57 o
  -5 -10   4        4.19        4.21      0.83 o
  -4 -10   4        0.61       -0.55      0.55 o
  -3 -10   4        7.13        8.64      1.22 o
  -2 -10   4        1.14        0.79      0.67 o
  -1 -10   4        9.03       10.08      1.11 o
   0 -10   4        0.15       -0.47      0.67 o
   1 -10   4       12.74       16.84      1.11 o
   2 -10   4        3.73        2.37      0.61 o
  -7  -9   4        1.03        1.82      0.98 o
  -6  -9   4        0.19        0.03      0.65 o
  -5  -9   4        0.03       -0.55      0.55 o
  -4  -9   4        1.45        1.40      0.59 o
  -3  -9   4        9.13        8.42      0.91 o
  -2  -9   4        0.08        0.31      0.55 o
  -1  -9   4       42.07       44.16      3.78 o
   0  -9   4        0.02       -0.12      0.40 o
   1  -9   4       15.36       16.46      1.02 o
   2  -9   4        3.62        3.63      0.59 o
   3  -9   4        0.16       -1.42      1.73 o
  -8  -8   4        0.04       -0.63      1.26 o
  -7  -8   4        0.85       -0.06      0.83 o
  -6  -8   4        0.16       -0.03      0.66 o
  -5  -8   4        1.65        0.73      0.55 o
  -4  -8   4        2.32        2.47      0.43 o
  -3  -8   4       26.78       24.98      1.06 o
  -2  -8   4        4.05        5.33      0.59 o
  -1  -8   4       35.50       34.40      1.39 o
   0  -8   4        0.03       -0.24      0.39 o
   1  -8   4       13.57       16.97      0.90 o
   2  -8   4        0.46        0.38      0.42 o
   3  -8   4        9.86       11.71      1.21 o
   4  -8   4        0.06       -0.94      0.94 o
  -8  -7   4        1.79        2.52      1.57 o
  -7  -7   4        9.59       10.64      2.05 o
  -6  -7   4        6.54        5.79      0.78 o
  -5  -7   4       14.89       14.20      1.02 o
  -4  -7   4        1.75        1.61      0.41 o
  -3  -7   4        0.20        0.49      0.34 o
  -2  -7   4        6.16        6.27      0.53 o
  -1  -7   4        0.02        0.46      0.23 o
   0  -7   4        3.43        4.46      0.35 o
   1  -7   4       27.63       25.49      0.87 o
   2  -7   4        1.25        0.43      0.27 o
   3  -7   4       25.26       25.91      1.30 o
   4  -7   4        0.07        0.00      0.52 o
   5  -7   4        3.80        4.43      2.22 o
  -8  -6   4        1.27        1.89      1.26 o
  -7  -6   4       16.54       13.70      1.56 o
  -6  -6   4        0.00       -0.43      0.47 o
  -5  -6   4       57.03       59.77      2.05 o
  -4  -6   4        9.75       10.41      0.69 o
  -3  -6   4       37.51       41.77      1.24 o
  -2  -6   4        9.11        9.46      0.49 o
  -1  -6   4       23.27       22.14      0.70 o
   0  -6   4        0.58        0.67      0.21 o
   1  -6   4       81.37       78.00      1.52 o
   2  -6   4        0.04        0.06      0.27 o
   3  -6   4       22.38       20.64      1.69 o
   4  -6   4        0.01       -0.53      0.53 o
   5  -6   4        5.46        6.66      0.95 o
   6  -6   4        0.05       -0.72      0.72 o
  -9  -5   4        0.36        0.00      1.57 o
  -8  -5   4        0.03        0.63      1.26 o
  -7  -5   4        0.00        0.47      0.67 o
  -6  -5   4        4.55        3.06      0.84 o
  -5  -5   4       26.42       24.46      1.24 o
  -4  -5   4       51.78       50.18      1.37 o
  -3  -5   4      117.19      123.65      2.44 o
  -2  -5   4       81.66       88.62      1.61 o
  -1  -5   4        7.29        9.82      0.35 o
   0  -5   4        2.12        2.63      0.29 o
   1  -5   4       21.92       25.80      0.69 o
   2  -5   4        6.75        6.16      0.38 o
   3  -5   4        1.29        0.84      0.35 o
   4  -5   4        0.11       -0.49      0.49 o
   5  -5   4        3.03        1.96      0.91 o
   6  -5   4        1.72        0.56      0.80 o
  -9  -4   4        0.03       -1.26      1.26 o
  -8  -4   4        0.09       -0.31      0.94 o
  -7  -4   4        0.22       -0.47      1.10 o
  -6  -4   4        2.29        2.70      0.94 o
  -5  -4   4        8.35       10.30      0.66 o
  -4  -4   4        0.03        0.19      0.36 o
  -3  -4   4      234.91      252.57      4.47 o
  -2  -4   4       37.98       43.02      0.93 o
  -1  -4   4      663.29      749.39      9.29 o
   0  -4   4       47.19       45.79      0.89 o
   1  -4   4       84.19       91.66      1.57 o
   2  -4   4        7.07        6.66      0.36 o
   3  -4   4       13.25       11.47      0.65 o
   4  -4   4        0.02       -0.05      0.32 o
   5  -4   4       10.07       10.11      0.87 o
   6  -4   4        0.57        0.54      0.76 o
   7  -4   4        1.49        3.23      1.21 o
  -9  -3   4        0.47       -1.26      1.26 o
  -8  -3   4        0.79       -0.94      1.26 o
  -7  -3   4        0.32       -0.10      0.55 o
  -6  -3   4        6.97        7.01      0.83 o
  -5  -3   4        0.21        0.31      0.25 o
  -4  -3   4       51.60       47.86      0.93 o
  -3  -3   4       88.73       83.70      1.65 o
  -2  -3   4      334.76      330.71      5.19 o
  -1  -3   4      362.51      367.88      4.22 o
   0  -3   4      526.63      534.08      6.69 o
   1  -3   4      114.66      126.83      2.19 o
   2  -3   4       93.80      101.53      1.57 o
   3  -3   4        0.00        0.40      0.30 o
   4  -3   4        0.00        0.10      0.34 o
   5  -3   4        1.42        1.21      0.75 o
   6  -3   4        0.11       -0.31      0.89 o
   7  -3   4        0.03        0.63      0.98 o
  -9  -2   4        0.03       -0.78      0.78 o
  -8  -2   4        0.08       -0.67      0.79 o
  -7  -2   4        0.02       -0.46      0.46 o
  -6  -2   4        0.35        0.03      0.41 o
  -5  -2   4        4.95        3.53      0.32 o
  -4  -2   4        0.43        0.17      0.16 o
  -3  -2   4       97.48       89.93      1.52 o
  -2  -2   4        2.51        1.92      0.15 o
  -1  -2   4        2.68        5.92      0.17 o
   0  -2   4       24.18       29.94      0.48 o
   1  -2   4      604.90      676.81     12.20 o
   2  -2   4       14.51       16.60      0.56 o
   3  -2   4      271.49      284.39      6.50 o
   4  -2   4        0.37        0.59      0.21 o
   5  -2   4        7.69        8.35      1.15 o
   6  -2   4        0.01       -0.85      1.24 o
   7  -2   4        0.70        0.07      0.98 o
  -9  -1   4        1.79        2.39      1.01 o
  -8  -1   4        0.14        0.36      0.79 o
  -7  -1   4        0.71        1.23      0.65 o
  -6  -1   4        8.46        8.79      0.74 o
  -5  -1   4        1.26        1.54      0.37 o
  -4  -1   4      113.44      122.02      3.54 o
  -3  -1   4        8.61        6.67      0.22 o
  -2  -1   4      489.38      494.26      6.63 o
  -1  -1   4      183.58      169.88      1.91 o
   0  -1   4     1026.04     1056.77     12.52 o
   1  -1   4      296.82      285.89      3.90 o
   2  -1   4      891.28      875.73     13.25 o
   3  -1   4       75.29       70.38      1.37 o
   4  -1   4      176.50      174.44      2.80 o
   5  -1   4        4.26        3.88      0.49 o
   6  -1   4        6.17        5.51      1.11 o
   7  -1   4        0.47       -0.76      0.76 o
   8  -1   4        0.00        0.24      0.98 o
  -8   0   4        0.69       -0.21      0.73 o
  -7   0   4        3.60        2.36      0.63 o
  -6   0   4        1.93        2.19      0.50 o
  -5   0   4        3.21        1.65      0.47 o
  -4   0   4        7.07        9.05      0.31 o
  -3   0   4       15.51       15.54      0.34 o
  -2   0   4       22.55       22.16      0.46 o
  -1   0   4      116.53      114.89      1.44 o
   0   0   4       68.23       68.61      0.91 o
   1   0   4      303.15      300.31      3.84 o
   2   0   4       76.11       72.03      1.61 o
   3   0   4        0.93        0.00      0.63 o
   4   0   4        5.66        4.78      0.79 o
   5   0   4       44.06       48.10      1.69 o
   6   0   4        0.19        0.09      0.76 o
   7   0   4        9.48       11.29      1.43 o
   8   0   4        0.09        0.59      1.73 o
  -8   1   4        2.00        2.10      0.91 o
  -7   1   4        0.74        0.60      0.59 o
  -6   1   4        9.23        7.39      0.91 o
  -5   1   4        4.37        3.60      0.43 o
  -4   1   4       68.20       68.32      1.36 o
  -3   1   4      127.09      106.31      1.87 o
  -2   1   4      500.95      517.89      6.53 o
  -1   1   4      221.50      187.50      2.12 o
   0   1   4     1020.65     1103.25     11.86 o
   1   1   4       78.22       62.42      0.97 o
   2   1   4      473.13      479.84      9.25 o
   3   1   4       12.53        9.29      0.59 o
   4   1   4      177.04      166.05      5.19 o
   5   1   4        0.01       -0.06      0.52 o
   6   1   4       40.61       39.39      1.87 o
   7   1   4        0.54        1.57      0.89 o
   8   1   4        3.34        0.94      0.94 o
  -8   2   4        0.02        0.10      0.73 o
  -7   2   4       20.14       20.87      1.51 o
  -6   2   4        0.00        0.31      0.38 o
  -5   2   4       74.42       80.78      2.18 o
  -4   2   4        0.34        0.58      0.22 o
  -3   2   4       14.88       18.08      0.53 o
  -2   2   4       12.83       15.11      0.34 o
  -1   2   4       93.16       98.27      1.23 o
   0   2   4        5.73        7.38      0.18 o
   1   2   4       48.27       52.04      0.83 o
   2   2   4       14.31       14.91      0.58 o
   3   2   4       26.06       26.60      0.95 o
   4   2   4       30.02       27.07      1.71 o
   5   2   4        7.99        6.25      1.26 o
   6   2   4        1.36        1.23      0.59 o
   7   2   4        2.75        2.31      0.98 o
   8   2   4        0.29       -0.16      0.89 o
   9   2   4        2.59       -0.31      1.57 o
  -8   3   4        0.18       -0.63      0.78 o
  -7   3   4        0.85        1.57      0.73 o
  -6   3   4       13.36       13.33      0.92 o
  -5   3   4        2.11        0.97      0.32 o
  -4   3   4      113.25      116.22      2.21 o
  -3   3   4       53.09       45.66      1.16 o
  -2   3   4      507.17      523.37      5.85 o
  -1   3   4      410.31      367.10      4.49 o
   0   3   4     1016.26     1075.11     12.06 o
   1   3   4      377.41      346.00      5.05 o
   2   3   4      514.14      510.32      8.69 o
   3   3   4        4.71        3.39      0.37 o
   4   3   4       69.30       71.37      2.22 o
   5   3   4        3.81        2.70      0.67 o
   6   3   4        9.25        9.29      1.11 o
   7   3   4        4.40        2.95      0.86 o
   8   3   4        1.85        3.46      1.11 o
   9   3   4        2.13        1.10      1.11 o
  -7   4   4        0.20        0.52      0.73 o
  -6   4   4        0.03       -0.13      0.65 o
  -5   4   4       18.72       20.28      0.81 o
  -4   4   4        4.21        3.77      0.39 o
  -3   4   4      286.84      300.11      4.83 o
  -2   4   4       10.31       10.86      0.36 o
  -1   4   4      628.74      696.07      7.66 o
   0   4   4        3.66        2.74      0.19 o
   1   4   4       28.90       38.66      0.94 o
   2   4   4        0.05        0.00      0.13 o
   3   4   4       72.70       65.33      1.50 o
   4   4   4        4.41        3.28      0.39 o
   5   4   4        6.65        6.01      0.60 o
   6   4   4        0.24        0.00      0.46 o
   7   4   4        0.02       -0.17      0.59 o
   8   4   4        0.14       -0.63      0.89 o
   9   4   4        0.27        0.79      1.11 o
  -7   5   4        0.29       -1.10      1.10 o
  -6   5   4        0.48        0.27      0.50 o
  -5   5   4        0.14        0.38      0.41 o
  -4   5   4        9.60       10.95      0.60 o
  -3   5   4        3.37        1.66      0.26 o
  -2   5   4      172.17      181.11      2.55 o
  -1   5   4        0.30        0.48      0.16 o
   0   5   4      668.84      709.25      8.26 o
   1   5   4       80.57       68.62      1.29 o
   2   5   4      731.36      759.81     14.41 o
   3   5   4       78.51       68.57      1.32 o
   4   5   4      168.64      166.76      2.87 o
   5   5   4        0.05       -0.13      0.28 o
   6   5   4       11.40       11.27      1.09 o
   7   5   4        3.51        4.19      0.73 o
   8   5   4        0.64        1.10      0.89 o
   9   5   4        2.30        1.89      1.42 o
  -7   6   4        0.06        2.83      1.57 o
  -6   6   4        4.15        3.42      1.18 o
  -5   6   4        2.39        2.16      0.88 o
  -4   6   4        6.54        6.43      0.63 o
  -3   6   4       10.41        9.27      0.53 o
  -2   6   4        0.01        0.00      0.20 o
  -1   6   4       18.96       23.87      0.59 o
   0   6   4        4.46        4.76      0.23 o
   1   6   4      341.08      384.99      5.72 o
   2   6   4        1.68        1.23      0.17 o
   3   6   4      139.02      147.92      2.69 o
   4   6   4        4.54        4.96      0.32 o
   5   6   4        1.90        2.52      0.40 o
   6   6   4        0.16       -0.35      0.35 o
   7   6   4        0.02        0.46      0.48 o
   8   6   4        0.02       -0.31      0.89 o
   9   6   4        0.02       -0.63      1.26 o
  -6   7   4        0.33       -0.06      0.65 o
  -5   7   4        3.77        3.78      0.72 o
  -4   7   4        2.07        1.23      0.59 o
  -3   7   4        0.00       -0.30      0.30 o
  -2   7   4        0.03       -0.24      0.25 o
  -1   7   4       32.94       37.06      0.88 o
   0   7   4       17.09       18.97      0.66 o
   1   7   4       46.65       42.28      1.12 o
   2   7   4       62.78       68.50      1.40 o
   3   7   4        0.00        0.05      0.22 o
   4   7   4       78.04       84.89      2.22 o
   5   7   4        1.88        1.47      0.69 o
   6   7   4       22.55       22.20      2.99 o
   7   7   4        1.07       -0.22      0.76 o
   8   7   4        1.60        2.36      1.00 o
  -5   8   4        0.59       -0.35      0.65 o
  -4   8   4        2.90        2.78      0.65 o
  -3   8   4        4.42        3.48      0.46 o
  -2   8   4       16.50       13.92      0.58 o
  -1   8   4       47.82       48.09      1.18 o
   0   8   4        9.12        7.04      0.51 o
   1   8   4       52.92       52.33      1.56 o
   2   8   4        0.21        0.44      0.28 o
   3   8   4        3.42        4.17      0.43 o
   4   8   4        0.70        0.38      0.37 o
   5   8   4       21.28       21.62      1.88 o
   6   8   4        1.70        1.47      0.55 o
   7   8   4        5.98        6.93      1.89 o
   8   8   4        0.51       -0.31      1.26 o
  -5   9   4        0.44        0.58      0.76 o
  -4   9   4        1.53        1.93      0.76 o
  -3   9   4       11.84        9.28      0.70 o
  -2   9   4        0.53        0.54      0.35 o
  -1   9   4       24.92       22.02      0.92 o
   0   9   4        0.00       -0.13      0.30 o
   1   9   4        0.01        0.41      0.41 o
   2   9   4        0.01       -0.31      0.38 o
   3   9   4       17.80       16.48      0.74 o
   4   9   4        0.19       -0.16      0.78 o
   5   9   4        1.24        0.79      0.67 o
   6   9   4        0.20       -0.63      0.94 o
   7   9   4        0.40       -0.94      0.94 o
   8   9   4        0.55       -0.63      1.26 o
  -4  10   4        0.14        1.50      0.81 o
  -3  10   4        1.37        1.39      0.76 o
  -2  10   4        0.70        0.49      0.76 o
  -1  10   4        1.35        0.35      0.64 o
   0  10   4       10.44        8.74      0.83 o
   1  10   4        9.06        8.72      0.74 o
   2  10   4       12.89       10.15      0.70 o
   3  10   4       14.44       14.47      0.95 o
   4  10   4        2.47        1.42      0.67 o
   5  10   4        1.13       -0.31      0.94 o
   6  10   4        0.48        0.00      1.26 o
   7  10   4        0.40        0.31      1.26 o
   8  10   4        0.23       -1.26      1.26 o
  -3  11   4        3.80        5.35      1.89 o
  -2  11   4        8.32       11.88      1.28 o
  -1  11   4        0.02        0.46      0.59 o
   0  11   4        2.31        3.90      0.79 o
   1  11   4       15.67       11.96      1.89 o
   2  11   4        0.29        0.00      0.94 o
   3  11   4       13.44       13.47      1.56 o
   4  11   4        0.28        0.63      0.94 o
   5  11   4        0.45        0.31      0.94 o
   6  11   4        0.38       -0.31      0.94 o
   7  11   4        0.09        1.26      1.26 o
  -2  12   4        1.66        2.52      1.26 o
  -1  12   4        1.35        0.00      0.94 o
   0  12   4        1.03        0.47      0.67 o
   1  12   4        2.17        1.48      0.76 o
   2  12   4        3.31        3.15      1.57 o
   3  12   4        3.43        2.52      1.26 o
   4  12   4        5.43        7.56      1.89 o
   5  12   4        1.64       -0.31      1.26 o
   6  12   4        2.02        3.15      1.57 o
   0  13   4        7.57       10.88      3.15 o
   1  13   4        9.19       11.52      2.68 o
   2  13   4        6.65        8.81      1.89 o
   3  13   4        0.07       -0.94      0.94 o
   4  13   4        0.48        1.26      1.26 o
   5  13   4        3.57        2.20      1.57 o
  -5 -11   5        1.33        3.46      1.57 o
  -4 -11   5        0.29        0.31      0.94 o
  -3 -11   5        1.29        1.08      0.76 o
  -2 -11   5        0.30        0.00      0.67 o
  -1 -11   5        2.05        2.99      0.89 o
   0 -11   5        1.39        1.89      0.89 o
  -6 -10   5        0.16        0.00      0.89 o
  -5 -10   5        3.26        5.06      1.11 o
  -4 -10   5        1.54        1.57      0.89 o
  -3 -10   5        3.38        1.78      0.73 o
  -2 -10   5        0.01        0.47      0.67 o
  -1 -10   5        1.15       -0.16      0.67 o
   0 -10   5       12.20       16.64      1.43 o
   1 -10   5        5.43        5.50      0.72 o
  -7  -9   5        0.00        0.00      0.89 o
  -6  -9   5        2.03        1.78      0.98 o
  -5  -9   5        2.27        0.63      0.65 o
  -4  -9   5        4.32        2.26      0.59 o
  -3  -9   5        4.85        4.53      0.78 o
  -2  -9   5        1.37        0.52      0.59 o
  -1  -9   5        1.93        1.10      0.67 o
   0  -9   5        0.84        0.79      0.67 o
   1  -9   5        2.63        2.12      0.59 o
   2  -9   5        0.56        0.14      0.59 o
   3  -9   5        1.66        1.81      0.94 o
  -7  -8   5        0.09        0.00      0.94 o
  -6  -8   5        0.78       -0.21      0.55 o
  -5  -8   5        0.50        0.10      0.55 o
  -4  -8   5        1.14        1.42      0.47 o
  -3  -8   5        0.70        0.03      0.37 o
  -2  -8   5        8.94        8.68      0.83 o
  -1  -8   5       14.74       12.72      1.21 o
   0  -8   5       15.62       13.15      0.76 o
   1  -8   5        3.03        2.15      0.59 o
   2  -8   5        0.00       -0.39      0.46 o
   3  -8   5        0.80        0.99      0.76 o
   4  -8   5        7.00        8.03      1.28 o
  -8  -7   5        0.01        0.00      1.26 o
  -7  -7   5        6.44        6.61      1.89 o
  -6  -7   5        0.31       -0.42      0.55 o
  -5  -7   5        3.11        2.27      0.65 o
  -4  -7   5        1.26        0.82      0.37 o
  -3  -7   5        7.77        7.18      0.68 o
  -2  -7   5       12.16       10.31      0.74 o
  -1  -7   5       25.50       22.62      0.77 o
   0  -7   5       14.10       11.32      0.82 o
   1  -7   5        7.67        6.30      0.60 o
   2  -7   5        9.93        8.90      0.58 o
   3  -7   5        4.61        3.32      0.76 o
   4  -7   5        1.22        0.58      0.79 o
   5  -7   5        3.00        1.89      1.26 o
  -8  -6   5        1.08        1.89      1.26 o
  -7  -6   5        0.01       -0.63      0.67 o
  -6  -6   5       11.90       12.21      1.02 o
  -5  -6   5        0.88        0.84      0.55 o
  -4  -6   5       35.12       32.55      1.15 o
  -3  -6   5       35.08       30.95      1.08 o
  -2  -6   5       17.87       15.95      0.82 o
  -1  -6   5       45.65       47.61      1.09 o
   0  -6   5        8.76        8.95      0.52 o
   1  -6   5        0.00        0.00      0.26 o
   2  -6   5       22.48       23.59      0.80 o
   3  -6   5        7.12        5.90      1.06 o
   4  -6   5        7.06        7.11      1.22 o
   5  -6   5        1.72        1.63      0.72 o
  -8  -5   5        0.00        0.94      1.26 o
  -7  -5   5        3.25        1.66      0.76 o
  -6  -5   5        0.46        0.00      0.52 o
  -5  -5   5       20.55       18.79      1.09 o
  -4  -5   5        4.21        4.16      0.41 o
  -3  -5   5       54.49       54.13      1.49 o
  -2  -5   5        0.15       -0.04      0.19 o
  -1  -5   5        0.01        0.20      0.13 o
   0  -5   5        8.46        9.08      0.38 o
   1  -5   5       35.22       38.09      0.89 o
   2  -5   5        7.00        6.61      0.44 o
   3  -5   5        8.13        7.08      0.61 o
   4  -5   5        9.38       10.04      0.92 o
   5  -5   5        1.72        2.46      0.76 o
   6  -5   5        2.14        2.52      0.87 o
  -8  -4   5        0.72        1.26      1.57 o
  -7  -4   5        1.16        1.57      0.89 o
  -6  -4   5        3.43        3.15      0.89 o
  -5  -4   5        0.80        0.52      0.36 o
  -4  -4   5       50.17       54.27      1.60 o
  -3  -4   5        0.49        0.24      0.17 o
  -2  -4   5      241.19      241.42      4.29 o
  -1  -4   5       70.81       60.95      0.88 o
   0  -4   5       96.45      102.09      1.44 o
   1  -4   5      139.48      128.44      2.16 o
   2  -4   5        2.61        2.33      0.43 o
   3  -4   5       21.26       19.99      0.82 o
   4  -4   5        2.03        1.21      0.38 o
   5  -4   5        0.47        0.24      0.51 o
   6  -4   5        1.51        3.31      1.11 o
  -9  -3   5        0.00        0.94      1.26 o
  -8  -3   5        0.04       -0.63      1.26 o
  -7  -3   5        0.01       -0.63      0.94 o
  -6  -3   5        1.30        1.15      0.55 o
  -5  -3   5        5.18        6.16      0.53 o
  -4  -3   5        9.85       10.37      0.42 o
  -3  -3   5        6.57        5.49      0.31 o
  -2  -3   5       19.15       14.38      0.46 o
  -1  -3   5       65.31       82.47      1.13 o
   0  -3   5        2.88        3.48      0.22 o
   1  -3   5       55.17       66.62      1.23 o
   2  -3   5        7.56        8.77      0.34 o
   3  -3   5        0.00       -0.08      0.20 o
   4  -3   5        0.62       -0.27      0.30 o
   5  -3   5        0.12        0.47      0.51 o
   6  -3   5        1.47        0.94      0.89 o
   7  -3   5        0.02       -0.31      1.42 o
  -9  -2   5        1.12        0.00      1.57 o
  -8  -2   5        0.89        0.31      0.89 o
  -7  -2   5        6.92        6.67      0.91 o
  -6  -2   5        5.60        4.52      0.73 o
  -5  -2   5       21.29       19.92      0.95 o
  -4  -2   5       11.83       13.25      0.41 o
  -3  -2   5        0.01       -0.04      0.17 o
  -2  -2   5       80.09       88.43      1.60 o
  -1  -2   5       34.28       33.60      0.56 o
   0  -2   5      490.11      553.94      7.91 o
   1  -2   5        3.47        4.39      0.30 o
   2  -2   5      160.35      170.76      2.48 o
   3  -2   5       28.98       26.89      0.91 o
   4  -2   5        2.36        1.80      0.33 o
   5  -2   5        5.17        5.28      0.80 o
   6  -2   5        0.11        0.16      0.51 o
   7  -2   5        0.02        0.14      1.57 o
  -8  -1   5        0.11       -0.89      0.89 o
  -7  -1   5        0.08       -0.03      0.59 o
  -6  -1   5        0.37        0.40      0.46 o
  -5  -1   5        0.02        0.34      0.34 o
  -4  -1   5        1.97        2.17      0.14 o
  -3  -1   5       65.99       64.58      0.95 o
  -2  -1   5      183.00      185.74      2.65 o
  -1  -1   5      347.42      328.84      3.98 o
   0  -1   5      338.08      350.35      4.28 o
   1  -1   5       50.88       37.37      0.82 o
   2  -1   5        2.28        1.00      0.18 o
   3  -1   5       12.46       13.08      0.71 o
   4  -1   5        5.50        5.21      0.56 o
   5  -1   5        5.22        2.85      0.45 o
   6  -1   5        0.46       -0.76      0.76 o
   7  -1   5        0.77        0.31      0.98 o
   8  -1   5        0.08       -0.98      0.98 o
  -8   0   5        0.31        0.83      0.78 o
  -7   0   5        0.46       -0.31      0.55 o
  -6   0   5        0.37        0.17      0.41 o
  -5   0   5       17.99       17.93      0.75 o
  -4   0   5        6.23        5.50      0.28 o
  -3   0   5      330.33      335.90      4.35 o
  -2   0   5        1.24        1.56      0.13 o
  -1   0   5      616.11      664.42      7.56 o
   0   0   5        3.11        7.02      0.20 o
   1   0   5       34.03       35.66      0.61 o
   2   0   5       39.34       45.18      0.89 o
   3   0   5        0.00        0.00      0.19 o
   4   0   5       30.08       35.47      1.33 o
   5   0   5        1.39        1.77      0.58 o
   6   0   5        2.91        3.15      0.89 o
   7   0   5        0.08        0.79      0.89 o
   8   0   5        0.05        0.31      1.11 o
  -8   1   5        0.26       -0.31      0.73 o
  -7   1   5        2.90        0.92      1.03 o
  -6   1   5        1.10        1.03      0.38 o
  -5   1   5        3.05        2.51      0.34 o
  -4   1   5       11.07       11.51      0.42 o
  -3   1   5       61.69       59.83      0.99 o
  -2   1   5       86.14       88.53      1.22 o
  -1   1   5        0.50        0.63      0.12 o
   0   1   5       50.73       60.76      0.81 o
   1   1   5      240.88      230.13      2.78 o
   2   1   5      366.06      389.40      5.60 o
   3   1   5       85.56       77.73      1.77 o
   4   1   5       31.69       33.07      1.73 o
   5   1   5        0.02        0.47      0.67 o
   6   1   5        0.08       -0.40      0.46 o
   7   1   5        2.49        0.98      1.10 o
   8   1   5        0.26        0.00      0.98 o
  -8   2   5        0.84        1.36      0.83 o
  -7   2   5        0.25       -0.55      0.55 o
  -6   2   5        4.49        4.22      0.58 o
  -5   2   5        1.06        0.37      0.34 o
  -4   2   5        4.69        5.86      0.38 o
  -3   2   5        0.79        0.93      0.20 o
  -2   2   5        2.26        2.12      0.13 o
  -1   2   5      486.76      502.61      6.02 o
   0   2   5      131.58      171.71      1.91 o
   1   2   5     1524.61     1588.18     22.31 o
   2   2   5       71.34       72.42      1.24 o
   3   2   5      352.97      356.11      8.07 o
   4   2   5        3.21        3.94      0.55 o
   5   2   5       24.77       29.73      1.66 o
   6   2   5        0.19       -0.31      0.67 o
   7   2   5        3.06        1.15      0.78 o
   8   2   5        0.27       -0.21      0.98 o
  -8   3   5        0.08        0.94      0.91 o
  -7   3   5        2.92        3.57      0.91 o
  -6   3   5        1.82        2.61      0.58 o
  -5   3   5        9.77        8.37      0.53 o
  -4   3   5        6.12        5.54      0.47 o
  -3   3   5        0.70        0.03      0.31 o
  -2   3   5       50.57       46.51      0.73 o
  -1   3   5      252.62      228.71      2.75 o
   0   3   5      537.52      554.37      6.74 o
   1   3   5      164.83      154.91      2.10 o
   2   3   5      260.69      253.81      5.13 o
   3   3   5        3.86        3.87      0.45 o
   4   3   5        1.46        1.14      0.42 o
   5   3   5        7.21        7.39      2.05 o
   6   3   5       10.42        9.76      1.21 o
   7   3   5        0.01        0.47      0.65 o
   8   3   5        0.65        0.07      0.98 o
  -7   4   5        0.04        0.60      0.72 o
  -6   4   5        1.83        1.47      0.73 o
  -5   4   5        1.05        0.76      0.32 o
  -4   4   5       25.98       25.62      1.22 o
  -3   4   5        0.24        0.00      0.16 o
  -2   4   5      130.57      150.28      2.61 o
  -1   4   5        4.50        5.54      0.24 o
   0   4   5      111.18      123.22      1.54 o
   1   4   5       54.03       55.80      0.88 o
   2   4   5       18.46       18.04      0.61 o
   3   4   5      276.85      280.39      6.32 o
   4   4   5       26.74       26.55      1.06 o
   5   4   5      111.92      115.70      4.71 o
   6   4   5        0.94        1.73      1.10 o
   7   4   5       18.56       18.71      1.66 o
   8   4   5        0.10        0.42      0.73 o
   9   4   5        2.86        2.58      1.21 o
  -7   5   5        0.15        0.34      0.81 o
  -6   5   5        1.97        2.50      0.60 o
  -5   5   5        0.80        0.80      0.41 o
  -4   5   5        0.37        0.31      0.30 o
  -3   5   5       13.50       12.15      0.47 o
  -2   5   5        0.02        0.02      0.13 o
  -1   5   5       48.11       57.66      1.15 o
   0   5   5        1.83        1.90      0.14 o
   1   5   5        5.16        1.74      0.21 o
   2   5   5       55.41       50.06      1.06 o
   3   5   5       26.52       21.27      0.69 o
   4   5   5       78.68       83.21      2.08 o
   5   5   5        0.26        0.00      0.31 o
   6   5   5       15.30       14.77      1.06 o
   7   5   5        1.93        2.05      0.89 o
   8   5   5        0.10        0.31      1.19 o
   9   5   5        0.12       -0.63      1.57 o
  -6   6   5        0.31        0.50      0.65 o
  -5   6   5        1.18        0.94      0.53 o
  -4   6   5        4.15        3.61      0.49 o
  -3   6   5       15.09       16.28      0.81 o
  -2   6   5       25.01       22.10      0.59 o
  -1   6   5       56.23       49.27      1.01 o
   0   6   5       96.24      101.98      1.57 o
   1   6   5        6.15        3.44      0.33 o
   2   6   5      109.09      118.68      2.41 o
   3   6   5        2.31        2.92      0.27 o
   4   6   5        5.98        7.22      0.49 o
   5   6   5       16.37       17.92      0.80 o
   6   6   5        1.32        1.44      0.94 o
   7   6   5       12.79       11.65      2.20 o
   8   6   5        0.01        0.16      0.89 o
   9   6   5        3.87        3.78      1.89 o
  -6   7   5        2.22        2.13      0.83 o
  -5   7   5        0.68        1.16      0.65 o
  -4   7   5       11.95       11.10      0.96 o
  -3   7   5        1.41        2.41      0.45 o
  -2   7   5       16.43       16.18      0.83 o
  -1   7   5        0.26        0.08      0.20 o
   0   7   5       19.46       23.35      0.77 o
   1   7   5       28.88       29.42      0.95 o
   2   7   5       11.34       13.89      0.55 o
   3   7   5       14.12       13.80      0.67 o
   4   7   5        0.12        0.21      0.36 o
   5   7   5        1.88       -0.19      0.52 o
   6   7   5        3.80        3.97      0.89 o
   7   7   5        3.06        1.26      1.26 o
   8   7   5        3.12        0.77      1.57 o
  -5   8   5        4.48        5.53      0.92 o
  -4   8   5        7.14        8.18      0.87 o
  -3   8   5       25.20       24.33      0.99 o
  -2   8   5       15.43       14.99      0.65 o
  -1   8   5        0.99       -0.21      0.21 o
   0   8   5        7.75        6.43      0.49 o
   1   8   5       31.94       33.42      1.12 o
   2   8   5        1.25        0.19      0.28 o
   3   8   5       11.60       12.55      0.67 o
   4   8   5        3.41        3.44      0.58 o
   5   8   5        0.06       -0.22      0.46 o
   6   8   5        2.33        1.89      0.89 o
   7   8   5        0.10        0.47      0.67 o
   8   8   5        0.03        0.31      1.26 o
  -5   9   5        0.41       -0.76      0.76 o
  -4   9   5        1.18        0.45      0.94 o
  -3   9   5        1.56        0.51      0.40 o
  -2   9   5       10.27        8.21      0.78 o
  -1   9   5        4.82        3.71      0.53 o
   0   9   5       11.38        8.50      0.66 o
   1   9   5        1.44        1.15      0.43 o
   2   9   5        2.85        2.76      0.47 o
   3   9   5        2.49        2.14      0.41 o
   4   9   5        0.93        1.05      0.55 o
   5   9   5        2.76        2.19      0.82 o
   6   9   5        0.17       -0.47      0.67 o
   7   9   5        1.03       -1.26      1.26 o
   8   9   5        0.02       -0.94      1.26 o
  -4  10   5        0.25       -0.76      0.76 o
  -3  10   5        0.43        0.25      0.58 o
  -2  10   5       14.20       11.10      3.78 o
  -1  10   5       21.98       18.49      1.06 o
   0  10   5       37.47       34.77      1.48 o
   1  10   5       40.30       37.65      2.04 o
   2  10   5       15.77       17.06      0.96 o
   3  10   5        4.80        4.84      0.58 o
   4  10   5        0.16        0.63      1.26 o
   5  10   5        0.06       -0.63      0.94 o
   6  10   5        0.01        0.94      1.26 o
   7  10   5        0.26       -1.26      1.26 o
   8  10   5        0.17        0.00      1.26 o
  -3  11   5        0.78        0.00      1.26 o
  -2  11   5        1.06        0.72      0.76 o
  -1  11   5        0.06        0.16      0.67 o
   0  11   5        6.05        3.90      0.72 o
   1  11   5        2.81        1.37      0.59 o
   2  11   5        9.67        7.87      1.57 o
   3  11   5        2.73        2.52      1.26 o
   4  11   5        2.46        3.15      1.26 o
   5  11   5        0.00       -0.31      0.94 o
   6  11   5        0.17        0.00      1.26 o
   7  11   5        0.14       -0.63      1.26 o
  -2  12   5        1.07        2.83      1.26 o
  -1  12   5       15.05       18.26      1.89 o
   0  12   5        1.09        0.16      0.67 o
   1  12   5        0.55        0.00      0.67 o
   2  12   5       14.45       12.59      2.20 o
   3  12   5        9.35        9.76      1.89 o
   4  12   5       10.31       11.33      2.20 o
   5  12   5        8.41       11.96      2.20 o
   6  12   5        0.50        2.83      1.57 o
   0  13   5        0.78        0.79      1.10 o
   1  13   5        1.80        2.36      0.89 o
   2  13   5        2.00        1.26      1.26 o
   3  13   5        0.49        0.63      1.26 o
   4  13   5        4.00        3.78      1.57 o
   5  13   5        3.34        1.57      1.57 o
  -3 -11   6        5.00        5.49      1.21 o
  -2 -11   6        6.79       12.68      1.73 o
  -5 -10   6        0.11        0.31      0.89 o
  -4 -10   6        3.12        1.03      0.76 o
  -3 -10   6        0.33        0.00      1.10 o
  -2 -10   6        1.86        1.03      0.76 o
  -1 -10   6        1.33        0.63      0.67 o
   0 -10   6        0.01       -0.49      0.76 o
   1 -10   6        0.80        1.26      1.26 o
  -6  -9   6        0.90        0.16      0.89 o
  -5  -9   6       10.45       10.55      1.34 o
  -4  -9   6        0.29        1.16      0.65 o
  -3  -9   6       15.41       14.04      1.20 o
  -2  -9   6        6.35        5.29      0.88 o
  -1  -9   6        0.00       -0.06      0.52 o
   0  -9   6        0.07       -0.16      0.67 o
   1  -9   6        9.29       12.99      1.73 o
   2  -9   6        7.25       11.44      1.28 o
  -7  -8   6        1.15        1.26      1.26 o
  -6  -8   6        1.50        1.26      0.89 o
  -5  -8   6        1.23        1.42      0.78 o
  -4  -8   6        8.86        8.97      0.96 o
  -3  -8   6        2.61        2.03      0.59 o
  -2  -8   6       21.39       18.44      1.20 o
  -1  -8   6        3.20        4.41      0.89 o
   0  -8   6       27.61       25.19      1.14 o
   1  -8   6        0.02        0.06      0.52 o
   2  -8   6        6.39        3.86      0.72 o
   3  -8   6        1.08        0.67      0.76 o
  -8  -7   6        0.40        0.31      1.57 o
  -7  -7   6        0.11       -0.63      1.26 o
  -6  -7   6        0.00       -0.10      0.55 o
  -5  -7   6        0.41        1.12      0.41 o
  -4  -7   6        5.70        5.86      0.58 o
  -3  -7   6        4.79        4.33      0.53 o
  -2  -7   6        2.87        2.48      0.59 o
  -1  -7   6       49.80       38.94      1.40 o
   0  -7   6        7.78        9.34      0.77 o
   1  -7   6       33.61       28.24      1.08 o
   2  -7   6        8.30        8.77      0.73 o
   3  -7   6        1.47        0.81      0.94 o
   4  -7   6        0.00       -0.27      0.76 o
  -8  -6   6        0.05        1.26      1.57 o
  -7  -6   6        2.01        0.63      1.26 o
  -6  -6   6        1.55        1.93      0.79 o
  -5  -6   6        4.14        5.55      0.78 o
  -4  -6   6        7.88        7.56      0.64 o
  -3  -6   6        1.99        1.55      0.41 o
  -2  -6   6        8.07        7.08      0.60 o
  -1  -6   6        4.45        3.51      0.45 o
   0  -6   6        6.88        5.99      0.73 o
   1  -6   6       17.44       16.40      1.27 o
   2  -6   6       24.31       22.05      1.07 o
   3  -6   6        4.06        3.06      0.65 o
   4  -6   6       14.98       12.69      1.14 o
   5  -6   6        0.33       -0.65      0.65 o
  -8  -5   6        0.29        1.57      1.26 o
  -7  -5   6        0.48        0.40      0.76 o
  -6  -5   6        0.11        0.47      0.67 o
  -5  -5   6        1.55        2.32      0.59 o
  -4  -5   6        0.53        0.63      0.31 o
  -3  -5   6       21.06       25.34      0.98 o
  -2  -5   6       34.95       39.06      1.29 o
  -1  -5   6       18.97       21.98      1.06 o
   0  -5   6       49.18       53.07      1.15 o
   1  -5   6        9.48        5.45      0.48 o
   2  -5   6        0.87        0.66      0.34 o
   3  -5   6       38.17       33.68      1.31 o
   4  -5   6        1.76        2.14      0.68 o
   5  -5   6       13.89       14.84      1.25 o
  -8  -4   6        0.46        2.20      1.26 o
  -7  -4   6        0.26        1.57      0.89 o
  -6  -4   6        0.28       -0.16      0.67 o
  -5  -4   6        1.62        1.84      0.51 o
  -4  -4   6       10.86       11.68      0.63 o
  -3  -4   6       16.00       17.63      0.76 o
  -2  -4   6       80.04       81.27      1.68 o
  -1  -4   6       20.47       23.49      0.50 o
   0  -4   6       36.30       37.53      0.74 o
   1  -4   6        5.03        3.51      0.31 o
   2  -4   6        0.10        0.25      0.30 o
   3  -4   6       14.88       13.45      0.73 o
   4  -4   6        0.08        0.08      0.51 o
   5  -4   6        8.40        9.81      0.95 o
   6  -4   6        2.44        0.94      1.11 o
  -8  -3   6        4.36       -0.94      1.26 o
  -7  -3   6       25.07       25.74      2.00 o
  -6  -3   6        3.23        2.97      0.76 o
  -5  -3   6       26.43       29.36      1.78 o
  -4  -3   6        1.52        1.07      0.23 o
  -3  -3   6        7.49        7.04      0.39 o
  -2  -3   6       13.44       14.09      0.52 o
  -1  -3   6       21.09       22.08      0.46 o
   0  -3   6       76.73       80.45      1.34 o
   1  -3   6       33.46       35.10      1.07 o
   2  -3   6       83.33       91.80      1.98 o
   3  -3   6        0.00       -0.23      0.23 o
   4  -3   6        7.65        7.56      0.58 o
   5  -3   6        7.25        7.92      0.92 o
   6  -3   6        0.07       -0.47      0.89 o
   7  -3   6        5.00        5.51      1.56 o
  -8  -2   6        0.93        0.31      0.94 o
  -7  -2   6        5.66        5.03      0.83 o
  -6  -2   6        0.07        0.00      0.46 o
  -5  -2   6       15.58       16.05      0.79 o
  -4  -2   6       22.08       23.79      0.69 o
  -3  -2   6       28.22       28.36      0.63 o
  -2  -2   6        4.91        5.34      0.38 o
  -1  -2   6        0.00        0.25      0.12 o
   0  -2   6      131.86      151.21      2.38 o
   1  -2   6       24.41       31.24      0.97 o
   2  -2   6      107.51      109.02      1.90 o
   3  -2   6        2.76        2.81      0.36 o
   4  -2   6        2.09        1.69      0.34 o
   5  -2   6        2.70        2.44      0.68 o
   6  -2   6        1.07        1.43      0.98 o
   7  -2   6        2.53        2.72      1.26 o
  -8  -1   6        0.40        0.00      0.76 o
  -7  -1   6       24.01       22.44      1.51 o
  -6  -1   6        7.69        6.98      0.83 o
  -5  -1   6      242.27      237.13      4.50 o
  -4  -1   6       21.58       23.90      0.58 o
  -3  -1   6      659.90      685.91      8.65 o
  -2  -1   6        1.37        2.01      0.14 o
  -1  -1   6      264.69      285.66      3.51 o
   0  -1   6       12.49       15.99      0.43 o
   1  -1   6       27.90       29.44      0.76 o
   2  -1   6       27.49       24.58      0.86 o
   3  -1   6        8.70        9.12      0.53 o
   4  -1   6       17.28       15.85      0.80 o
   5  -1   6        0.26       -0.38      0.41 o
   6  -1   6        0.47        0.94      0.94 o
   7  -1   6        1.38       -0.98      0.98 o
  -8   0   6        0.26       -0.47      0.89 o
  -7   0   6        4.69        4.47      0.83 o
  -6   0   6        6.04        6.15      0.83 o
  -5   0   6       38.58       34.83      1.09 o
  -4   0   6       19.33       21.88      0.57 o
  -3   0   6      261.28      273.65      3.89 o
  -2   0   6       40.03       44.20      0.72 o
  -1   0   6      653.31      731.40      8.71 o
   0   0   6      414.70      454.99      5.52 o
   1   0   6      164.90      174.13      2.49 o
   2   0   6       32.41       34.64      0.79 o
   3   0   6        0.00       -0.01      0.19 o
   4   0   6       16.63       15.47      0.87 o
   5   0   6        0.61        0.31      0.36 o
   6   0   6        3.73        3.94      1.00 o
   7   0   6        0.22       -0.79      0.89 o
   8   0   6        0.01        0.63      1.11 o
  -8   1   6        0.05        0.00      0.73 o
  -7   1   6        0.01       -0.41      0.65 o
  -6   1   6        0.37        0.46      0.42 o
  -5   1   6       25.12       25.87      0.92 o
  -4   1   6        6.34        5.49      0.33 o
  -3   1   6      704.42      723.92     10.22 o
  -2   1   6        3.87        4.79      0.19 o
  -1   1   6     3277.37     3702.70     41.23 o
   0   1   6       12.94       13.95      0.34 o
   1   1   6     1861.99     2082.62     25.80 o
   2   1   6        8.91        9.37      0.37 o
   3   1   6      238.54      248.55      5.87 o
   4   1   6        0.01        0.19      0.28 o
   5   1   6       17.15       13.88      1.26 o
   6   1   6        0.57        0.31      0.65 o
   7   1   6        0.00       -0.67      0.67 o
   8   1   6        0.05       -0.98      0.98 o
  -8   2   6        0.04       -0.73      0.73 o
  -7   2   6        0.33       -0.17      0.58 o
  -6   2   6        0.68       -0.26      0.38 o
  -5   2   6        4.79        5.07      0.46 o
  -4   2   6        0.00        0.03      0.17 o
  -3   2   6       37.05       37.67      0.91 o
  -2   2   6       83.76       91.76      1.30 o
  -1   2   6      402.59      442.91      5.33 o
   0   2   6      120.23      135.11      1.56 o
   1   2   6      923.93     1027.11     12.74 o
   2   2   6       95.44       97.82      1.86 o
   3   2   6      186.55      199.98      3.55 o
   4   2   6      113.60      119.63      3.29 o
   5   2   6        4.63        5.51      0.89 o
   6   2   6        7.34        7.94      1.21 o
   7   2   6        0.02        0.44      0.65 o
   8   2   6        0.00       -0.47      0.89 o
  -8   3   6        0.03        0.25      0.78 o
  -7   3   6        0.30       -0.06      0.65 o
  -6   3   6        0.71        1.29      0.59 o
  -5   3   6        1.16        0.84      0.34 o
  -4   3   6        1.46        0.90      0.30 o
  -3   3   6        0.07       -0.09      0.21 o
  -2   3   6       17.42       18.12      0.48 o
  -1   3   6      311.61      344.34      4.25 o
   0   3   6      205.21      218.77      2.51 o
   1   3   6     1645.52     1825.53     22.48 o
   2   3   6       67.97       72.19      1.15 o
   3   3   6      849.31      895.28     16.86 o
   4   3   6        7.66        6.23      0.65 o
   5   3   6      151.91      159.55     10.08 o
   6   3   6        8.95        8.14      1.21 o
   7   3   6       17.77       14.75      1.33 o
   8   3   6        0.30        0.90      0.83 o
  -7   4   6        0.11       -0.42      0.73 o
  -6   4   6        0.29        0.22      0.65 o
  -5   4   6        4.22        5.26      0.62 o
  -4   4   6       16.45       15.28      0.67 o
  -3   4   6       34.50       36.80      1.53 o
  -2   4   6       79.40       76.66      1.37 o
  -1   4   6       35.53       35.98      0.69 o
   0   4   6        3.74        5.27      0.22 o
   1   4   6      114.85      120.09      1.70 o
   2   4   6      134.59      149.27      2.13 o
   3   4   6      263.96      258.80      5.27 o
   4   4   6       36.25       40.85      1.34 o
   5   4   6       75.54       72.44      2.40 o
   6   4   6        0.64        1.17      0.76 o
   7   4   6        6.78        5.67      1.11 o
   8   4   6        2.13        2.52      0.83 o
  -7   5   6        2.92        2.73      0.91 o
  -6   5   6        3.94        3.78      0.74 o
  -5   5   6        0.80        0.87      0.45 o
  -4   5   6        2.30        2.01      0.39 o
  -3   5   6        0.25        0.09      0.21 o
  -2   5   6        1.29        1.34      0.26 o
  -1   5   6       25.36       28.61      0.66 o
   0   5   6        9.75       11.23      0.31 o
   1   5   6        1.24        1.89      0.24 o
   2   5   6       20.31       22.35      0.53 o
   3   5   6       81.36       86.58      2.11 o
   4   5   6       51.40       54.91      1.59 o
   5   5   6       80.64       83.84      2.64 o
   6   5   6        0.15        0.00      0.67 o
   7   5   6       26.60       24.31      1.74 o
   8   5   6        3.52        1.73      1.11 o
  -6   6   6        2.08        2.95      0.65 o
  -5   6   6        0.55        0.24      0.47 o
  -4   6   6        6.08        5.03      0.60 o
  -3   6   6        6.35        7.29      0.42 o
  -2   6   6       51.01       52.84      1.10 o
  -1   6   6       75.82       80.81      1.38 o
   0   6   6      196.07      207.37      2.79 o
   1   6   6       63.60       66.27      1.52 o
   2   6   6       98.56       93.91      2.01 o
   3   6   6       36.60       37.93      2.41 o
   4   6   6        0.67        0.72      0.46 o
   5   6   6       39.43       38.60      2.23 o
   6   6   6       15.31       18.26      2.20 o
   7   6   6       14.94       15.74      2.52 o
   8   6   6        4.30        3.78      1.57 o
  -6   7   6        1.11        0.86      0.68 o
  -5   7   6       19.38       20.62      1.89 o
  -4   7   6       17.66       19.20      1.18 o
  -3   7   6       20.00       17.63      1.05 o
  -2   7   6       65.92       60.36      1.96 o
  -1   7   6        1.90        0.33      0.33 o
   0   7   6       58.81       58.73      1.39 o
   1   7   6       10.89       10.39      0.63 o
   2   7   6        0.00       -0.31      0.31 o
   3   7   6       13.40       13.32      1.14 o
   4   7   6        3.05        2.92      0.59 o
   5   7   6        0.10       -0.06      0.52 o
   6   7   6        2.63        5.98      1.57 o
   7   7   6        2.25        1.89      1.26 o
   8   7   6        1.09        0.00      1.26 o
  -5   8   6        6.06        7.03      1.26 o
  -4   8   6        2.72        0.54      0.76 o
  -3   8   6       17.01       17.46      1.23 o
  -2   8   6        3.95        2.66      0.50 o
  -1   8   6        4.29        1.91      0.49 o
   0   8   6        9.41       10.57      0.84 o
   1   8   6        6.41        8.23      0.55 o
   2   8   6       45.83       48.07      1.40 o
   3   8   6        2.50        3.76      0.43 o
   4   8   6       31.40       36.63      2.11 o
   5   8   6        0.02        0.31      0.67 o
   6   8   6        3.04        3.78      1.26 o
   7   8   6        1.01        0.31      1.26 o
   8   8   6        0.14       -0.31      1.26 o
  -5   9   6        0.41        0.63      1.42 o
  -4   9   6        0.25       -0.09      0.76 o
  -3   9   6       28.04       26.04      1.57 o
  -2   9   6        3.00        1.75      0.59 o
  -1   9   6       72.43       66.52      1.82 o
   0   9   6       57.75       48.90      1.87 o
   1   9   6       34.88       30.85      1.38 o
   2   9   6       92.79       81.35      2.20 o
   3   9   6       12.37        9.48      0.65 o
   4   9   6       11.64       10.84      1.02 o
   5   9   6        6.56        7.61      2.05 o
   6   9   6        0.70        0.58      0.76 o
   7   9   6        1.85        1.92      1.10 o
   8   9   6        0.08        1.26      1.57 o
  -4  10   6        0.09        0.35      0.81 o
  -3  10   6        0.70       -0.31      0.56 o
  -2  10   6        0.43        1.30      0.76 o
  -1  10   6       21.94       21.52      1.51 o
   0  10   6        1.85        0.42      0.55 o
   1  10   6       30.96       27.80      1.58 o
   2  10   6        0.19        0.36      0.46 o
   3  10   6        7.16        4.99      0.90 o
   4  10   6        0.23        1.35      1.57 o
   5  10   6        3.21        1.53      2.05 o
   6  10   6        0.14        1.89      1.26 o
   7  10   6        2.87        2.83      1.57 o
  -3  11   6        0.85        0.00      1.26 o
  -2  11   6        0.35       -0.56      0.56 o
  -1  11   6        3.74        2.51      0.79 o
   0  11   6        4.25        3.52      0.80 o
   1  11   6       31.83       30.70      1.67 o
   2  11   6        0.63        0.00      0.67 o
   3  11   6       28.67       26.76      2.83 o
   4  11   6       16.32       12.28      2.20 o
   5  11   6        8.95        7.56      1.89 o
   6  11   6        5.82        4.72      1.89 o
   7  11   6        1.79        1.57      1.57 o
  -2  12   6        0.09        0.71      0.81 o
  -1  12   6        4.89        6.24      1.05 o
   0  12   6        0.16       -0.67      0.67 o
   1  12   6        1.28       -0.47      0.67 o
   2  12   6        1.74        1.26      1.26 o
   3  12   6       13.38        9.44      1.89 o
   4  12   6        1.70        0.94      0.94 o
   5  12   6        7.32        7.24      1.89 o
   6  12   6        0.26        0.94      1.26 o
   0  13   6        4.55        5.98      1.57 o
   1  13   6        0.24        1.26      0.89 o
   2  13   6        0.12       -0.76      0.76 o
   3  13   6        0.96       -0.31      0.94 o
   4  13   6        1.70        0.00      1.26 o
   5  13   6        2.55        1.89      1.57 o
  -5 -10   7        6.80        8.50      1.89 o
  -4 -10   7        0.06        1.57      0.94 o
  -3 -10   7        0.17        0.63      0.89 o
  -2 -10   7        0.80        0.31      0.76 o
  -1 -10   7        2.77        3.22      0.98 o
   0 -10   7        6.24        7.92      1.34 o
  -6  -9   7        2.60        1.36      0.98 o
  -5  -9   7        1.78        2.13      0.98 o
  -4  -9   7        0.62        0.00      0.67 o
  -3  -9   7        1.71        1.17      0.76 o
  -2  -9   7        0.77       -0.31      0.94 o
  -1  -9   7        0.03        0.79      0.67 o
   0  -9   7        0.27        0.31      0.67 o
   1  -9   7        0.12        0.31      0.52 o
  -7  -8   7        1.56        2.52      1.57 o
  -6  -8   7        2.70        2.55      0.98 o
  -5  -8   7       16.87       21.16      1.73 o
  -4  -8   7        7.62        8.52      1.56 o
  -3  -8   7       60.59       62.36      3.20 o
  -2  -8   7        1.59        0.86      0.61 o
  -1  -8   7       43.41       38.62      2.11 o
   0  -8   7        0.21       -0.24      0.40 o
   1  -8   7        4.04        1.98      0.76 o
   2  -8   7        1.11        0.76      0.94 o
   3  -8   7        0.50        0.31      0.76 o
  -7  -7   7        0.03        0.31      1.26 o
  -6  -7   7        2.13        1.57      1.57 o
  -5  -7   7        0.14       -0.46      0.46 o
  -4  -7   7       36.51       39.16      1.69 o
  -3  -7   7        5.58        6.87      0.95 o
  -2  -7   7       58.14       46.18      1.87 o
  -1  -7   7       21.92       17.52      1.20 o
   0  -7   7        4.92        2.52      0.41 o
   1  -7   7        7.41        6.33      0.81 o
   2  -7   7        0.57       -0.40      0.40 o
   3  -7   7        0.11       -0.58      0.76 o
   4  -7   7        0.69        0.55      0.81 o
  -8  -6   7        0.20       -1.26      1.26 o
  -7  -6   7        0.90        0.63      1.26 o
  -6  -6   7        0.75       -0.31      0.67 o
  -5  -6   7        1.66        1.44      0.43 o
  -4  -6   7        8.12        7.67      0.67 o
  -3  -6   7       16.22       18.77      0.92 o
  -2  -6   7       15.36       14.64      0.86 o
  -1  -6   7       93.84       90.16      1.92 o
   0  -6   7        3.48        2.36      0.45 o
   1  -6   7      105.50      101.26      2.77 o
   2  -6   7        1.69        1.14      0.40 o
   3  -6   7       32.87       28.77      1.74 o
   4  -6   7        1.08       -0.54      0.76 o
  -8  -5   7        0.07        0.63      1.26 o
  -7  -5   7        0.67       -0.63      1.26 o
  -6  -5   7        2.53        2.99      0.89 o
  -5  -5   7        1.09        0.54      0.37 o
  -4  -5   7        1.26        0.97      0.45 o
  -3  -5   7        0.10        0.63      0.31 o
  -2  -5   7       58.49       50.34      1.56 o
  -1  -5   7        0.02        0.19      0.26 o
   0  -5   7      238.99      212.50      4.34 o
   1  -5   7       18.72       17.21      0.73 o
   2  -5   7      104.39       89.75      2.30 o
   3  -5   7       15.59       14.75      1.35 o
   4  -5   7        6.01        4.22      1.75 o
   5  -5   7        1.19       -0.07      1.35 o
  -8  -4   7        1.46        3.15      1.57 o
  -7  -4   7        1.39       -0.63      1.26 o
  -6  -4   7        0.59        0.85      0.76 o
  -5  -4   7        0.11        0.08      0.31 o
  -4  -4   7       14.63       16.54      0.79 o
  -3  -4   7        0.38        0.47      0.36 o
  -2  -4   7       57.97       57.20      1.61 o
  -1  -4   7        6.64        5.35      0.33 o
   0  -4   7       42.55       44.49      0.97 o
   1  -4   7       51.14       44.54      1.11 o
   2  -4   7        2.06        1.63      0.33 o
   3  -4   7       53.23       50.07      1.91 o
   4  -4   7        0.77        0.16      0.70 o
   5  -4   7       19.77       20.42      1.72 o
   6  -4   7        1.97        0.63      1.11 o
  -8  -3   7        1.06        0.00      1.26 o
  -7  -3   7        1.96        2.10      0.98 o
  -6  -3   7        0.96        0.94      0.67 o
  -5  -3   7        0.27        0.75      0.40 o
  -4  -3   7        0.30        0.19      0.24 o
  -3  -3   7       24.78       23.18      1.22 o
  -2  -3   7       26.36       27.88      0.83 o
  -1  -3   7       21.97       22.08      0.77 o
   0  -3   7        1.13        1.02      0.22 o
   1  -3   7        0.30        0.04      0.18 o
   2  -3   7       70.83       63.72      1.57 o
   3  -3   7        1.89        1.64      0.43 o
   4  -3   7       77.45       78.33      2.49 o
   5  -3   7        3.64        3.66      0.99 o
   6  -3   7       16.14       14.90      2.52 o
  -8  -2   7        6.72        8.19      2.20 o
  -7  -2   7       17.59       19.06      1.78 o
  -6  -2   7       33.15       33.10      2.00 o
  -5  -2   7       49.64       50.47      1.93 o
  -4  -2   7       36.93       39.08      1.19 o
  -3  -2   7       25.23       25.31      0.84 o
  -2  -2   7        0.14        0.05      0.13 o
  -1  -2   7        3.87        4.22      0.32 o
   0  -2   7       82.68       83.10      1.48 o
   1  -2   7        5.31        3.77      0.49 o
   2  -2   7       62.78       62.04      1.49 o
   3  -2   7       36.95       36.89      1.16 o
   4  -2   7        1.04        1.01      0.32 o
   5  -2   7       23.79       24.16      1.88 o
   6  -2   7        0.72       -0.59      1.73 o
   7  -2   7        5.86        6.81      1.43 o
  -8  -1   7        6.42        6.93      1.89 o
  -7  -1   7       17.33       18.15      1.81 o
  -6  -1   7       27.22       26.50      1.45 o
  -5  -1   7       63.98       69.21      2.35 o
  -4  -1   7        0.26        0.58      0.31 o
  -3  -1   7       52.83       55.64      1.19 o
  -2  -1   7       67.39       64.79      1.07 o
  -1  -1   7       12.75       15.71      0.39 o
   0  -1   7        0.14        0.07      0.13 o
   1  -1   7       63.26       66.46      1.32 o
   2  -1   7       63.72       60.52      1.56 o
   3  -1   7        8.14        7.40      0.55 o
   4  -1   7       13.31       12.88      0.68 o
   5  -1   7        0.12       -0.20      0.43 o
   6  -1   7        0.56       -0.76      0.76 o
   7  -1   7        0.01        1.05      0.98 o
  -8   0   7        0.10        1.89      1.11 o
  -7   0   7        0.02        0.69      0.68 o
  -6   0   7        0.81        0.63      0.41 o
  -5   0   7       36.72       38.99      1.40 o
  -4   0   7       32.81       34.81      1.03 o
  -3   0   7      238.38      251.53      3.87 o
  -2   0   7      279.61      296.89      3.86 o
  -1   0   7      260.03      285.98      3.75 o
   0   0   7      294.79      309.01      4.04 o
   1   0   7       79.45       87.09      1.40 o
   2   0   7       14.80       16.92      0.64 o
   3   0   7        1.38        0.94      0.34 o
   4   0   7       10.11       10.51      0.74 o
   5   0   7       11.91       11.87      0.95 o
   6   0   7        1.04        2.10      0.91 o
   7   0   7       10.72       10.23      2.20 o
  -8   1   7        0.31       -0.21      0.98 o
  -7   1   7        0.52        0.94      0.65 o
  -6   1   7        3.33        4.63      0.77 o
  -5   1   7       21.39       22.08      1.06 o
  -4   1   7      106.02      109.85      2.10 o
  -3   1   7      179.94      194.03      3.09 o
  -2   1   7      196.96      211.92      2.67 o
  -1   1   7      322.92      351.19      4.55 o
   0   1   7        1.64        0.22      0.12 o
   1   1   7       39.92       40.19      0.69 o
   2   1   7       63.87       60.61      1.32 o
   3   1   7        2.10        1.46      0.28 o
   4   1   7        0.19       -0.17      0.27 o
   5   1   7        1.22        0.00      1.10 o
   6   1   7        9.62        9.36      2.05 o
   7   1   7        0.05       -0.13      0.78 o
   8   1   7        3.34        1.83      1.21 o
  -8   2   7        2.47        3.94      0.96 o
  -7   2   7        1.61        0.58      1.42 o
  -6   2   7        3.30        2.97      0.55 o
  -5   2   7        9.69        9.20      0.60 o
  -4   2   7        4.61        4.73      0.44 o
  -3   2   7        0.21        0.40      0.21 o
  -2   2   7       48.77       46.19      0.81 o
  -1   2   7      110.54      112.22      1.58 o
   0   2   7       23.81       34.98      0.68 o
   1   2   7      184.04      201.27      2.57 o
   2   2   7      336.70      361.92      5.28 o
   3   2   7       71.32       79.50      1.83 o
   4   2   7      122.00      126.37      6.50 o
   5   2   7       11.11       11.88      1.21 o
   6   2   7        0.76        0.16      0.89 o
   7   2   7        0.03       -0.42      0.73 o
   8   2   7        1.01        0.49      1.26 o
  -7   3   7        1.01        0.52      0.73 o
  -6   3   7        1.59        1.89      0.73 o
  -5   3   7        0.88        0.72      0.39 o
  -4   3   7        2.18        2.95      0.39 o
  -3   3   7        0.53        0.22      0.21 o
  -2   3   7       57.87       60.77      1.08 o
  -1   3   7       66.05       72.33      1.08 o
   0   3   7      467.25      493.30      5.94 o
   1   3   7      197.43      222.31      3.34 o
   2   3   7      212.31      225.62      4.10 o
   3   3   7       68.00       78.55      1.55 o
   4   3   7        1.92        2.66      0.77 o
   5   3   7        7.35        7.64      0.83 o
   6   3   7        0.53        0.45      0.76 o
   7   3   7        0.98        1.12      1.26 o
   8   3   7        0.05       -0.22      0.83 o
  -7   4   7        0.69        0.63      0.73 o
  -6   4   7        1.02        1.65      0.52 o
  -5   4   7        0.13       -0.36      0.61 o
  -4   4   7       27.65       30.09      1.02 o
  -3   4   7       38.99       35.69      0.99 o
  -2   4   7       32.85       31.60      0.82 o
  -1   4   7       93.99      101.22      1.53 o
   0   4   7       27.53       25.50      0.53 o
   1   4   7        9.61       13.43      0.40 o
   2   4   7      102.75      100.65      1.57 o
   3   4   7        8.30       10.44      0.36 o
   4   4   7        3.10        3.46      0.53 o
   5   4   7        8.23        8.55      0.95 o
   6   4   7       33.58       34.14      2.05 o
   7   4   7        2.32        1.50      0.98 o
   8   4   7        3.86        5.18      1.06 o
  -7   5   7        1.40        1.57      0.96 o
  -6   5   7        0.60        1.73      0.60 o
  -5   5   7        3.27        3.65      0.60 o
  -4   5   7        3.61        4.92      0.51 o
  -3   5   7        5.61        7.03      0.40 o
  -2   5   7       28.83       28.46      0.93 o
  -1   5   7        9.23        7.91      0.37 o
   0   5   7        6.03        5.39      0.27 o
   1   5   7        0.06        0.21      0.17 o
   2   5   7       71.58       72.07      1.29 o
   3   5   7       24.34       27.09      0.78 o
   4   5   7      109.03      116.05      2.85 o
   5   5   7       17.43       19.03      1.11 o
   6   5   7       31.04       33.32      1.97 o
   7   5   7        3.64        3.46      1.57 o
   8   5   7        2.36        3.78      1.89 o
  -6   6   7       15.55       15.66      1.18 o
  -5   6   7        4.77        4.07      0.63 o
  -4   6   7       29.03       30.07      1.24 o
  -3   6   7       13.74       11.06      0.49 o
  -2   6   7        0.02       -0.14      0.25 o
  -1   6   7        0.35        0.00      0.18 o
   0   6   7      101.83       99.81      1.74 o
   1   6   7       42.84       41.77      1.16 o
   2   6   7       74.75       74.17      1.51 o
   3   6   7       17.37       15.64      0.69 o
   4   6   7        2.62        3.14      0.65 o
   5   6   7        0.00       -0.31      0.94 o
   6   6   7        3.44        2.20      1.26 o
   7   6   7        0.72        0.63      1.26 o
   8   6   7        0.78        0.31      1.57 o
  -6   7   7        9.43       11.60      1.25 o
  -5   7   7       10.90       12.00      0.94 o
  -4   7   7       15.63       15.93      0.92 o
  -3   7   7       26.92       25.74      1.46 o
  -2   7   7       13.60       13.07      0.60 o
  -1   7   7       46.98       42.03      1.07 o
   0   7   7       33.60       33.93      0.97 o
   1   7   7       77.25       71.47      1.69 o
   2   7   7       29.76       30.58      0.98 o
   3   7   7       39.27       42.45      1.37 o
   4   7   7        2.67        3.15      0.89 o
   5   7   7        0.16       -0.47      0.67 o
   6   7   7        0.39       -0.94      0.94 o
   7   7   7        2.05        0.31      1.26 o
   8   7   7        2.22        1.89      1.57 o
  -5   8   7        1.27       -0.22      0.76 o
  -4   8   7       19.24       15.79      1.33 o
  -3   8   7        6.01        5.57      0.84 o
  -2   8   7      118.33      108.60      2.62 o
  -1   8   7       30.97       27.51      0.88 o
   0   8   7      114.32       95.33      2.11 o
   1   8   7       23.44       20.15      0.85 o
   2   8   7        2.03        3.36      0.59 o
   3   8   7        0.15       -0.46      0.46 o
   4   8   7       65.82       66.75      5.04 o
   5   8   7        0.71        0.31      0.94 o
   6   8   7       13.27       12.59      2.20 o
   7   8   7        0.00       -0.31      1.26 o
   8   8   7        0.00       -0.31      1.26 o
  -4   9   7       12.17       14.17      2.52 o
  -3   9   7       17.68       17.57      1.13 o
  -2   9   7       36.89       35.05      1.81 o
  -1   9   7       59.10       53.94      1.59 o
   0   9   7       24.89       23.64      1.06 o
   1   9   7       75.82       70.91      1.78 o
   2   9   7        9.29        9.29      0.74 o
   3   9   7       79.85       83.69      2.33 o
   4   9   7        2.74        4.93      1.42 o
   5   9   7       47.75       57.30      4.09 o
   6   9   7        1.62        4.09      1.57 o
   7   9   7        6.20        5.04      1.89 o
   8   9   7        1.50        0.00      1.26 o
  -4  10   7        0.41       -1.26      1.26 o
  -3  10   7        2.47        2.12      1.57 o
  -2  10   7        0.26       -0.73      1.26 o
  -1  10   7        3.32        3.71      0.76 o
   0  10   7       25.64       19.01      1.38 o
   1  10   7       14.01       14.15      1.12 o
   2  10   7       80.37       69.87      2.21 o
   3  10   7       19.89       19.32      1.25 o
   4  10   7       14.45       16.14      2.52 o
   5  10   7        7.35        8.42      1.34 o
   6  10   7        4.94        3.82      1.26 o
   7  10   7        0.77       -1.26      1.26 o
  -3  11   7        2.63        1.89      1.57 o
  -2  11   7        7.31        4.04      0.84 o
  -1  11   7        1.61        1.89      0.81 o
   0  11   7       25.52       24.54      1.33 o
   1  11   7       19.46       18.34      2.25 o
   2  11   7       26.07       24.79      1.39 o
   3  11   7       21.54       20.46      1.66 o
   4  11   7        7.42        8.49      1.57 o
   5  11   7       18.66       21.41      2.83 o
   6  11   7        0.04        0.31      1.26 o
   7  11   7       13.47       10.07      2.20 o
  -2  12   7       10.06       14.16      2.20 o
  -1  12   7        1.45        0.87      1.57 o
   0  12   7        0.16        0.82      0.65 o
   1  12   7        2.43        1.54      0.68 o
   2  12   7        0.41        1.10      0.79 o
   3  12   7        4.99        3.46      1.57 o
   4  12   7        3.41        1.26      1.26 o
   5  12   7        6.46        9.44      2.20 o
   6  12   7        4.49        4.72      1.89 o
   0  13   7        6.32        7.56      1.57 o
   1  13   7        1.98        4.20      0.98 o
   2  13   7        6.28        5.09      1.11 o
   3  13   7        0.87        1.26      1.26 o
   4  13   7        6.40        4.41      1.89 o
   5  13   7        1.70        0.94      1.26 o
  -3 -10   8        3.04        2.20      1.26 o
  -2 -10   8       11.99       11.33      2.20 o
  -5  -9   8        7.42        5.81      1.21 o
  -4  -9   8        5.66        3.15      1.42 o
  -3  -9   8        2.86        1.89      0.89 o
  -2  -9   8        7.82        7.50      1.21 o
  -1  -9   8        0.36        0.36      0.79 o
   0  -9   8        4.43        4.72      1.57 o
   1  -9   8        3.90        6.43      1.05 o
  -6  -8   8        8.67       11.96      2.20 o
  -5  -8   8        0.79        0.94      0.89 o
  -4  -8   8       24.22       23.63      2.05 o
  -3  -8   8        0.52       -0.16      0.79 o
  -2  -8   8        5.65        3.24      1.24 o
  -1  -8   8        4.23        4.70      0.98 o
   0  -8   8        1.03        1.57      1.26 o
   1  -8   8        6.36        6.94      0.98 o
   2  -8   8       11.07       14.30      1.28 o
  -7  -7   8        2.51        3.15      1.89 o
  -6  -7   8        1.93        0.94      1.26 o
  -5  -7   8       13.28       13.16      1.43 o
  -4  -7   8        2.07        1.78      0.73 o
  -3  -7   8       33.84       30.18      2.24 o
  -2  -7   8        0.86        0.83      0.59 o
  -1  -7   8       21.52       16.53      1.14 o
   0  -7   8       18.62       20.78      1.28 o
   1  -7   8        3.04        1.42      0.67 o
   2  -7   8       15.06       15.16      1.28 o
   3  -7   8        0.04        0.09      1.73 o
  -7  -6   8        0.13        0.94      1.26 o
  -6  -6   8       14.39       12.59      2.20 o
  -5  -6   8        1.06        0.31      0.59 o
  -4  -6   8        0.28        0.18      0.48 o
  -3  -6   8        4.69        4.95      0.78 o
  -2  -6   8       63.46       59.19      2.10 o
  -1  -6   8        0.96        0.60      0.33 o
   0  -6   8       48.65       43.86      1.52 o
   1  -6   8        2.73        3.84      0.59 o
   2  -6   8        2.30        1.10      0.79 o
   3  -6   8        6.75        6.83      2.52 o
   4  -6   8        0.09       -1.08      1.26 o
  -7  -5   8        0.90        2.83      1.26 o
  -6  -5   8        6.93        8.06      1.34 o
  -5  -5   8       10.58       10.05      1.41 o
  -4  -5   8        0.18        0.17      0.41 o
  -3  -5   8       56.54       51.11      1.56 o
  -2  -5   8       19.53       20.56      0.98 o
  -1  -5   8      110.32       95.77      2.04 o
   0  -5   8       37.50       33.97      1.12 o
   1  -5   8       45.31       38.12      1.43 o
   2  -5   8        0.22        0.00      0.79 o
   3  -5   8        5.09        2.61      0.76 o
   4  -5   8        9.40        7.67      0.99 o
   5  -5   8        0.20       -0.17      0.78 o
  -8  -4   8        0.07        0.63      1.26 o
  -7  -4   8        4.32        5.67      1.89 o
  -6  -4   8        3.88        3.11      0.98 o
  -5  -4   8       20.17       20.59      1.75 o
  -4  -4   8       80.32       84.98      2.19 o
  -3  -4   8       18.13       18.99      1.00 o
  -2  -4   8      108.63      107.55      2.54 o
  -1  -4   8        0.27        0.46      0.34 o
   0  -4   8        0.02        0.45      0.30 o
   1  -4   8        0.49       -0.16      0.22 o
   2  -4   8       32.33       27.24      0.95 o
   3  -4   8        2.86        2.35      0.58 o
   4  -4   8       12.03        9.81      1.35 o
   5  -4   8        3.74        3.46      0.89 o
  -8  -3   8        2.15        1.89      1.57 o
  -7  -3   8        0.27        0.63      1.26 o
  -6  -3   8        0.75        0.72      0.76 o
  -5  -3   8        1.57        1.45      0.55 o
  -4  -3   8        7.27        7.62      0.86 o
  -3  -3   8       23.34       23.85      1.01 o
  -2  -3   8       34.62       35.83      1.39 o
  -1  -3   8      132.05      136.40      2.42 o
   0  -3   8        3.11        3.04      0.29 o
   1  -3   8      229.42      212.82      4.41 o
   2  -3   8       39.09       36.62      1.14 o
   3  -3   8       80.59       73.72      1.71 o
   4  -3   8       24.00       24.67      1.17 o
   5  -3   8        7.89        5.66      0.87 o
   6  -3   8        0.03        0.16      1.42 o
  -8  -2   8        1.46        1.26      1.57 o
  -7  -2   8        0.44        2.20      1.26 o
  -6  -2   8        0.02        0.31      0.46 o
  -5  -2   8       13.42       13.47      1.69 o
  -4  -2   8        3.26        2.86      0.45 o
  -3  -2   8      104.58       99.44      2.95 o
  -2  -2   8       59.73       57.96      1.87 o
  -1  -2   8      157.18      145.70      2.34 o
   0  -2   8      366.62      354.48      5.31 o
   1  -2   8       56.94       55.77      1.35 o
   2  -2   8      172.93      175.70      3.41 o
   3  -2   8        9.73       11.83      0.93 o
   4  -2   8       13.46       13.66      0.92 o
   5  -2   8        0.01       -0.44      0.65 o
   6  -2   8        0.34       -0.49      0.98 o
  -8  -1   8        0.14       -0.63      1.26 o
  -7  -1   8        0.00        0.31      0.94 o
  -6  -1   8        4.09        2.86      0.78 o
  -5  -1   8        0.11       -0.13      0.37 o
  -4  -1   8       64.81       65.51      1.88 o
  -3  -1   8       13.85       13.15      0.72 o
  -2  -1   8      119.89      114.57      1.54 o
  -1  -1   8       32.32       34.40      0.69 o
   0  -1   8        0.32        1.31      0.23 o
   1  -1   8       79.34       85.20      1.79 o
   2  -1   8       52.98       54.00      1.50 o
   3  -1   8      137.07      132.74      3.00 o
   4  -1   8        1.82        1.42      0.36 o
   5  -1   8       66.46       69.26      2.64 o
   6  -1   8        6.61        3.56      1.02 o
   7  -1   8       11.82       11.29      1.66 o
  -8   0   8        0.87        0.47      1.11 o
  -7   0   8        1.65        3.11      0.98 o
  -6   0   8        3.09        3.11      0.73 o
  -5   0   8        7.92        8.93      0.74 o
  -4   0   8        8.87        8.16      0.52 o
  -3   0   8       51.26       49.58      1.15 o
  -2   0   8       16.03       13.47      0.35 o
  -1   0   8      206.44      193.37      2.64 o
   0   0   8        8.41        7.13      0.31 o
   1   0   8      161.83      147.19      2.59 o
   2   0   8       66.57       63.52      1.49 o
   3   0   8       46.81       46.68      1.34 o
   4   0   8       95.02       95.28      2.88 o
   5   0   8       14.02       14.21      1.06 o
   6   0   8       36.92       36.57      1.98 o
   7   0   8        1.75        2.36      1.11 o
  -8   1   8        1.37        1.10      1.11 o
  -7   1   8        1.91        1.33      0.98 o
  -6   1   8        3.45        3.10      0.78 o
  -5   1   8        1.42        1.68      0.41 o
  -4   1   8       29.01       31.52      1.02 o
  -3   1   8        3.49        3.76      0.31 o
  -2   1   8        1.98        2.05      0.22 o
  -1   1   8       47.05       41.50      0.79 o
   0   1   8      303.42      294.47      3.91 o
   1   1   8       52.35       50.31      0.86 o
   2   1   8      123.36      117.74      2.37 o
   3   1   8       24.04       23.42      0.82 o
   4   1   8       11.65       12.05      0.87 o
   5   1   8       19.46       17.81      1.09 o
   6   1   8       20.36       19.46      2.68 o
   7   1   8       12.58       14.56      1.48 o
  -7   2   8        7.68        6.41      1.34 o
  -6   2   8        7.83        9.32      1.09 o
  -5   2   8       32.30       31.11      1.09 o
  -4   2   8        0.30        0.29      0.30 o
  -3   2   8      104.67       98.25      1.97 o
  -2   2   8       26.61       28.35      0.67 o
  -1   2   8      249.15      232.23      2.96 o
   0   2   8        0.53        0.08      0.12 o
   1   2   8      288.94      263.19      3.49 o
   2   2   8       16.81       14.53      0.57 o
   3   2   8       64.78       62.66      1.46 o
   4   2   8        4.70        4.58      0.55 o
   5   2   8        2.55        2.20      0.94 o
   6   2   8        0.22        0.47      0.89 o
   7   2   8        0.73       -0.43      1.07 o
   8   2   8        3.49        3.78      1.14 o
  -7   3   8        0.08        0.42      0.73 o
  -6   3   8       29.99       32.86      2.64 o
  -5   3   8        3.13        3.47      0.49 o
  -4   3   8       18.35       19.58      1.42 o
  -3   3   8        6.59        6.40      0.37 o
  -2   3   8       72.62       69.79      1.40 o
  -1   3   8        5.82        5.11      0.25 o
   0   3   8      308.02      301.50      4.18 o
   1   3   8       28.62       25.80      0.66 o
   2   3   8        3.97        4.43      0.43 o
   3   3   8       31.91       32.07      0.76 o
   4   3   8       28.78       31.39      1.17 o
   5   3   8       11.10       11.91      1.21 o
   6   3   8        0.01       -0.40      0.76 o
   7   3   8        2.76        3.49      1.42 o
   8   3   8        5.95        5.94      1.20 o
  -7   4   8        5.43        5.79      1.09 o
  -6   4   8        4.64        5.14      0.69 o
  -5   4   8       41.29       42.36      1.53 o
  -4   4   8        0.44       -0.19      0.33 o
  -3   4   8      143.41      140.82      2.85 o
  -2   4   8        1.94        1.30      0.28 o
  -1   4   8      211.97      212.31      2.93 o
   0   4   8       31.33       34.55      0.70 o
   1   4   8      172.58      168.50      2.66 o
   2   4   8       17.07       17.48      0.56 o
   3   4   8      107.74      103.77      2.21 o
   4   4   8        1.40        1.57      0.55 o
   5   4   8       23.10       26.56      1.74 o
   6   4   8        1.12        2.20      1.26 o
   7   4   8        0.22        0.47      0.89 o
   8   4   8        1.82        1.10      1.11 o
  -7   5   8        5.33        5.67      2.20 o
  -6   5   8        0.00       -0.28      0.49 o
  -5   5   8       14.45       12.71      0.85 o
  -4   5   8       51.51       53.62      1.73 o
  -3   5   8        5.60        5.11      0.39 o
  -2   5   8      295.96      298.46      4.56 o
  -1   5   8        0.04        0.56      0.19 o
   0   5   8      126.21      121.39      2.00 o
   1   5   8        1.14        2.22      0.22 o
   2   5   8       39.85       38.77      1.03 o
   3   5   8        0.85        0.66      0.37 o
   4   5   8       49.66       54.81      2.67 o
   5   5   8        0.38        0.31      1.26 o
   6   5   8        1.60        2.20      1.57 o
   7   5   8        1.85        1.89      1.57 o
   8   5   8        0.00        1.26      1.57 o
  -6   6   8        0.04       -0.58      0.60 o
  -5   6   8       10.69       10.48      1.41 o
  -4   6   8       16.50       14.68      0.92 o
  -3   6   8       98.93      105.53      1.95 o
  -2   6   8       45.79       44.72      1.14 o
  -1   6   8      304.28      315.74      4.41 o
   0   6   8       51.44       54.32      1.25 o
   1   6   8      221.46      219.89      4.14 o
   2   6   8       15.68       15.79      0.67 o
   3   6   8       30.49       32.07      1.53 o
   4   6   8        0.07       -0.52      0.52 o
   5   6   8        3.76        3.78      1.57 o
   6   6   8        0.14        0.31      1.26 o
   7   6   8        2.10        1.57      1.57 o
   8   6   8        0.02        0.00      1.26 o
  -6   7   8        0.88        1.02      0.64 o
  -5   7   8        9.71        8.36      0.86 o
  -4   7   8       12.30       13.98      1.14 o
  -3   7   8       57.29       53.90      1.79 o
  -2   7   8        0.09       -0.45      0.45 o
  -1   7   8       96.89       94.98      2.66 o
   0   7   8      228.94      229.93      3.95 o
   1   7   8       50.17       49.73      1.42 o
   2   7   8      404.57      386.18      6.90 o
   3   7   8       14.32       14.06      0.92 o
   4   7   8       71.25       68.63      3.12 o
   5   7   8        4.89        4.41      1.57 o
   6   7   8        0.01       -0.31      1.26 o
   7   7   8        1.81        1.89      1.57 o
   8   7   8        1.18       -0.31      1.26 o
  -5   8   8        0.10       -0.40      0.76 o
  -4   8   8        1.30        1.26      1.26 o
  -3   8   8        3.75        1.92      0.56 o
  -2   8   8        3.75        3.61      0.50 o
  -1   8   8       66.34       71.60      2.96 o
   0   8   8       45.46       49.17      1.63 o
   1   8   8      241.17      253.10      5.60 o
   2   8   8       72.86       72.33      2.09 o
   3   8   8      181.87      188.93      5.33 o
   4   8   8       18.73       17.63      2.20 o
   5   8   8       19.44       18.89      2.52 o
   6   8   8        0.41        0.31      1.26 o
   7   8   8        0.01        1.57      1.57 o
   8   8   8        1.92        3.15      1.89 o
  -4   9   8        3.16        3.78      1.89 o
  -3   9   8        0.49       -0.21      0.63 o
  -2   9   8        1.07        0.06      0.52 o
  -1   9   8       21.90       17.21      0.99 o
   0   9   8       17.20       15.65      0.88 o
   1   9   8       76.49       69.62      1.94 o
   2   9   8        5.47        4.23      0.86 o
   3   9   8       61.70       62.91      2.22 o
   4   9   8       91.60       95.70      5.67 o
   5   9   8       14.58       14.48      2.20 o
   6   9   8       59.79       58.24      4.41 o
   7   9   8        1.33        0.63      1.57 o
  -4  10   8        0.99        2.20      1.57 o
  -3  10   8        6.50        6.30      0.84 o
  -2  10   8        0.23        0.10      0.63 o
  -1  10   8        4.35        4.49      0.81 o
   0  10   8        0.59        1.89      0.59 o
   1  10   8        0.11        0.42      0.55 o
   2  10   8        9.69       10.61      0.92 o
   3  10   8       26.75       23.28      1.39 o
   4  10   8       30.57       28.18      2.00 o
   5  10   8       46.88       50.06      3.78 o
   6  10   8       17.97       22.39      2.00 o
   7  10   8       12.85       11.18      1.56 o
  -3  11   8        0.37       -1.26      1.26 o
  -2  11   8        5.00        4.07      1.73 o
  -1  11   8        2.22        1.88      1.57 o
   0  11   8       14.42       15.17      1.06 o
   1  11   8        0.06        0.57      0.59 o
   2  11   8        0.23        0.49      0.59 o
   3  11   8        8.09        6.47      1.89 o
   4  11   8        0.37        0.09      1.57 o
   5  11   8       18.90       21.45      2.00 o
   6  11   8        3.50        3.46      1.57 o
  -1  12   8       14.26       15.07      1.42 o
   0  12   8        2.70        2.27      0.98 o
   1  12   8       11.32       13.00      1.21 o
   2  12   8        1.73        2.41      0.78 o
   3  12   8        8.64       10.39      2.20 o
   4  12   8        0.36        0.63      1.26 o
   5  12   8        1.07        1.89      1.57 o
   6  12   8        1.92        4.09      1.89 o
   0  13   8        2.38        1.57      1.26 o
   1  13   8        1.12        0.00      0.89 o
   2  13   8        3.68        4.02      0.98 o
   3  13   8        1.68        4.09      1.89 o
   4  13   8        4.32        4.72      1.57 o
  -4  -9   9        0.53        2.03      0.98 o
  -3  -9   9        1.08        1.10      0.89 o
  -2  -9   9        2.06        3.39      0.98 o
  -1  -9   9        3.87        4.09      1.57 o
  -5  -8   9        2.09        1.68      0.98 o
  -4  -8   9        0.00        0.04      0.79 o
  -3  -8   9        1.67        1.89      0.94 o
  -2  -8   9        2.66        2.05      0.89 o
  -1  -8   9       10.43       11.02      1.89 o
   0  -8   9        0.04        1.26      1.26 o
   1  -8   9        8.68       11.83      2.20 o
  -6  -7   9        5.63        4.72      1.89 o
  -5  -7   9        2.27        3.54      1.73 o
  -4  -7   9        0.35        0.40      0.76 o
  -3  -7   9        2.53        1.89      0.68 o
  -2  -7   9        0.00       -0.67      0.81 o
  -1  -7   9        0.00       -0.94      0.94 o
   0  -7   9        9.49       11.04      1.05 o
   1  -7   9        1.39        1.26      0.67 o
   2  -7   9        6.99        8.39      1.05 o
  -7  -6   9        7.44       11.02      2.52 o
  -6  -6   9        9.27       10.07      2.20 o
  -5  -6   9       37.90       40.85      2.20 o
  -4  -6   9        2.12        2.34      0.78 o
  -3  -6   9       51.34       51.40      2.87 o
  -2  -6   9       21.27       22.60      1.33 o
  -1  -6   9        3.17        0.00      0.67 o
   0  -6   9        1.31        1.21      0.46 o
   1  -6   9        9.45       12.29      1.05 o
   2  -6   9        3.21        0.84      0.79 o
   3  -6   9        8.47       10.26      1.42 o
  -7  -5   9        2.06        3.46      1.89 o
  -6  -5   9       36.65       40.30      3.46 o
  -5  -5   9       11.94       13.57      1.56 o
  -4  -5   9       92.83       91.37      2.90 o
  -3  -5   9       28.22       29.71      1.39 o
  -2  -5   9       29.81       22.71      1.66 o
  -1  -5   9       25.48       25.50      1.05 o
   0  -5   9        0.26       -0.31      0.36 o
   1  -5   9        2.66        2.81      0.74 o
   2  -5   9        0.49        0.50      0.52 o
   3  -5   9        0.15        1.08      0.76 o
   4  -5   9        3.02        3.46      1.05 o
  -7  -4   9        5.36        6.61      1.89 o
  -6  -4   9       91.69       98.22      5.67 o
  -5  -4   9       30.35       36.54      2.23 o
  -4  -4   9      248.43      258.63      5.41 o
  -3  -4   9      150.01      158.03      3.65 o
  -2  -4   9      135.66      137.20      3.75 o
  -1  -4   9      287.86      293.28      6.81 o
   0  -4   9        0.96        1.44      0.33 o
   1  -4   9      110.96      105.95      3.30 o
   2  -4   9       19.81       18.70      0.96 o
   3  -4   9        2.49        2.02      0.71 o
   4  -4   9        0.14        0.28      0.68 o
   5  -4   9        2.07        3.50      1.33 o
  -7  -3   9        0.37        0.94      1.26 o
  -6  -3   9        0.78        2.20      1.57 o
  -5  -3   9        0.19        0.76      0.46 o
  -4  -3   9       24.61       26.24      1.31 o
  -3  -3   9        3.87        4.45      0.65 o
  -2  -3   9      208.33      206.34      4.26 o
  -1  -3   9       51.80       55.99      1.37 o
   0  -3   9      186.83      183.92      3.25 o
   1  -3   9       87.18       90.73      2.04 o
   2  -3   9       34.82       35.05      1.14 o
   3  -3   9       21.31       19.09      0.94 o
   4  -3   9        0.64        0.06      0.89 o
   5  -3   9        0.17       -0.28      0.65 o
  -8  -2   9        0.00        2.20      1.57 o
  -7  -2   9        3.43        5.35      1.89 o
  -6  -2   9        1.80        1.26      1.10 o
  -5  -2   9       32.30       36.44      1.62 o
  -4  -2   9       95.87       98.96      2.90 o
  -3  -2   9      101.81      104.26      2.97 o
  -2  -2   9      714.88      689.69     20.04 o
  -1  -2   9      245.53      257.48      4.66 o
   0  -2   9     1060.07     1075.53     16.44 o
   1  -2   9      397.38      400.42      7.00 o
   2  -2   9      235.27      234.67      4.44 o
   3  -2   9      224.48      236.56      5.01 o
   4  -2   9        1.17        0.66      0.97 o
   5  -2   9       39.22       41.31      2.53 o
   6  -2   9        0.74       -0.98      0.98 o
  -8  -1   9        0.01        0.31      1.57 o
  -7  -1   9        1.18        1.26      1.26 o
  -6  -1   9        0.27        0.36      0.79 o
  -5  -1   9        5.56        6.32      0.60 o
  -4  -1   9        0.95        0.77      0.41 o
  -3  -1   9       35.24       38.96      1.29 o
  -2  -1   9        2.00        2.58      0.30 o
  -1  -1   9       93.72       93.92      1.45 o
   0  -1   9       87.02       89.46      1.44 o
   1  -1   9       21.87       20.83      0.81 o
   2  -1   9      113.93      116.11      2.68 o
   3  -1   9       18.12       17.59      0.92 o
   4  -1   9       52.69       59.37      3.75 o
   5  -1   9       23.42       24.31      1.97 o
   6  -1   9        8.38       10.43      1.30 o
  -7   0   9        1.32        0.31      0.89 o
  -6   0   9        0.04       -0.03      0.68 o
  -5   0   9        0.00        0.28      0.37 o
  -4   0   9        0.03        0.31      0.34 o
  -3   0   9       40.01       39.70      1.63 o
  -2   0   9        2.41        2.61      0.26 o
  -1   0   9      181.14      195.82      2.73 o
   0   0   9      273.36      272.21      3.68 o
   1   0   9      201.75      215.33      3.62 o
   2   0   9      878.44      867.50     14.51 o
   3   0   9      148.63      158.26      3.51 o
   4   0   9      418.86      427.55      8.59 o
   5   0   9       73.66       83.04      3.63 o
   6   0   9       46.37       46.41      2.22 o
   7   0   9       20.64       20.41      2.11 o
  -7   1   9        3.47        4.29      1.26 o
  -6   1   9        2.94        1.64      0.91 o
  -5   1   9       10.62       12.19      0.82 o
  -4   1   9        0.37        0.20      0.34 o
  -3   1   9       16.61       15.34      0.67 o
  -2   1   9        0.06       -0.02      0.14 o
  -1   1   9       64.82       57.38      1.00 o
   0   1   9        1.43        2.31      0.22 o
   1   1   9      242.40      225.23      3.07 o
   2   1   9        0.13       -0.17      0.24 o
   3   1   9      219.08      217.28      4.05 o
   4   1   9        0.14       -0.04      0.53 o
   5   1   9       20.78       22.87      1.28 o
   6   1   9        4.38        3.30      2.52 o
   7   1   9        1.45        0.52      0.91 o
  -7   2   9        0.22        0.00      0.89 o
  -6   2   9       87.99      101.17      3.44 o
  -5   2   9       11.20       11.72      1.09 o
  -4   2   9       44.36       43.98      1.38 o
  -3   2   9       47.37       50.06      1.38 o
  -2   2   9        0.16        0.34      0.16 o
  -1   2   9        9.64        9.44      0.38 o
   0   2   9        0.40        0.07      0.22 o
   1   2   9       28.44       30.97      0.74 o
   2   2   9       10.41        9.49      0.48 o
   3   2   9       56.53       61.96      2.18 o
   4   2   9      142.58      141.15      3.91 o
   5   2   9       31.21       34.57      2.11 o
   6   2   9      128.46      135.84     11.65 o
   7   2   9        7.23        8.93      1.51 o
  -7   3   9        0.16       -0.31      1.42 o
  -6   3   9        0.45        1.36      0.58 o
  -5   3   9        5.69        6.39      0.82 o
  -4   3   9        0.22        0.50      0.34 o
  -3   3   9       65.39       65.67      1.31 o
  -2   3   9        0.42        0.33      0.18 o
  -1   3   9      117.13      102.69      1.77 o
   0   3   9        0.00        0.61      0.17 o
   1   3   9       50.50       43.66      0.96 o
   2   3   9        0.45        0.48      0.23 o
   3   3   9       43.01       42.59      1.10 o
   4   3   9        2.94        2.94      0.45 o
   5   3   9       71.05       76.78      3.18 o
   6   3   9        6.79        5.65      1.21 o
   7   3   9       24.51       22.36      1.97 o
  -7   4   9        2.37        3.37      1.06 o
  -6   4   9      119.10      126.32      3.29 o
  -5   4   9        3.09        4.41      0.91 o
  -4   4   9      593.56      605.64     10.81 o
  -3   4   9       17.05       18.99      0.92 o
  -2   4   9      798.51      771.70     15.70 o
  -1   4   9      117.24      119.74      1.80 o
   0   4   9      198.21      193.07      2.87 o
   1   4   9      124.31      126.95      2.32 o
   2   4   9        9.70        9.38      0.46 o
   3   4   9       16.81       16.03      0.69 o
   4   4   9        0.23        0.35      0.38 o
   5   4   9        1.88        0.67      0.79 o
   6   4   9        5.16        3.78      2.52 o
   7   4   9        7.50        6.61      1.89 o
   8   4   9       10.67        8.81      2.52 o
  -6   5   9        5.11        4.85      0.76 o
  -5   5   9        7.96        8.56      1.25 o
  -4   5   9       24.55       26.50      1.45 o
  -3   5   9        3.39        4.53      0.52 o
  -2   5   9       42.07       42.63      1.00 o
  -1   5   9       61.84       61.14      1.17 o
   0   5   9       28.56       29.18      0.70 o
   1   5   9      281.66      265.08      4.88 o
   2   5   9        0.09       -0.30      0.30 o
   3   5   9      111.58      111.69      2.81 o
   4   5   9        1.03        0.63      0.94 o
   5   5   9        9.58       11.02      1.89 o
   6   5   9        0.39        1.57      1.57 o
   7   5   9        3.80        4.72      1.89 o
   8   5   9        1.36       -0.31      1.57 o
  -6   6   9        0.86        1.18      0.63 o
  -5   6   9       17.50       17.79      1.17 o
  -4   6   9       78.18       82.34      2.37 o
  -3   6   9       43.25       46.58      2.32 o
  -2   6   9      819.65      817.70     12.67 o
  -1   6   9       44.47       48.75      1.24 o
   0   6   9     1756.68     1728.76     28.75 o
   1   6   9       58.59       60.39      1.55 o
   2   6   9      852.17      848.41     16.09 o
   3   6   9       54.62       58.42      2.08 o
   4   6   9      123.77      132.22      6.93 o
   5   6   9       28.74       36.20      3.15 o
   6   6   9        8.39        5.04      1.89 o
   7   6   9        3.70        4.72      1.89 o
   8   6   9        0.10        0.94      1.57 o
  -5   7   9        0.02        0.63      1.57 o
  -4   7   9        1.32        2.52      1.57 o
  -3   7   9       12.62       12.18      0.87 o
  -2   7   9        6.42        5.59      0.52 o
  -1   7   9       62.82       62.48      1.61 o
   0   7   9       53.67       48.40      1.77 o
   1   7   9        7.42       10.41      0.74 o
   2   7   9       48.72       49.84      1.58 o
   3   7   9       69.73       71.09      2.36 o
   4   7   9        1.19        1.89      1.26 o
   5   7   9       73.76       89.72      5.67 o
   6   7   9        1.89        0.94      1.57 o
   7   7   9       11.37       15.43      2.83 o
  -5   8   9        0.30        0.94      1.57 o
  -4   8   9        0.61       -0.63      0.94 o
  -3   8   9        5.61        3.88      0.81 o
  -2   8   9        0.28        0.31      0.42 o
  -1   8   9       55.38       54.65      1.90 o
   0   8   9      154.63      151.03      3.35 o
   1   8   9       83.76       82.15      2.23 o
   2   8   9      617.17      604.66     13.27 o
   3   8   9       35.54       36.28      2.68 o
   4   8   9      453.86      422.79     17.94 o
   5   8   9        6.78        7.24      1.89 o
   6   8   9      112.67      125.92      7.24 o
   7   8   9        4.07        3.15      1.89 o
  -4   9   9        0.42        0.31      1.57 o
  -3   9   9        0.20       -0.73      1.57 o
  -2   9   9        7.56        7.92      1.05 o
  -1   9   9        0.01       -0.31      0.56 o
   0   9   9        6.37        8.48      0.87 o
   1   9   9       24.22       25.06      1.30 o
   2   9   9        3.74        3.14      0.55 o
   3   9   9       45.81       47.72      2.27 o
   4   9   9       21.53       23.93      2.52 o
   5   9   9        2.72        4.72      1.89 o
   6   9   9        4.88       11.02      2.20 o
   7   9   9        3.80        6.30      1.89 o
  -3  10   9        4.61        2.20      1.57 o
  -2  10   9        1.58        0.85      0.76 o
  -1  10   9        8.36        9.98      1.05 o
   0  10   9        8.92        9.64      0.87 o
   1  10   9        0.45        0.09      0.59 o
   2  10   9        0.18        0.52      0.55 o
   3  10   9       25.90       23.83      2.99 o
   4  10   9       33.65       30.18      2.83 o
   5  10   9       19.75       25.50      2.83 o
   6  10   9       55.35       58.24      4.72 o
   7  10   9        1.62        1.57      1.57 o
  -2  11   9        2.50        3.15      0.84 o
  -1  11   9        0.82        0.36      0.79 o
   0  11   9        0.00       -0.56      0.56 o
   1  11   9        1.36        1.07      0.65 o
   2  11   9        6.62        8.45      1.70 o
   3  11   9        0.28       -0.40      0.76 o
   4  11   9        1.60        2.62      1.89 o
   5  11   9        3.90        5.93      1.21 o
   6  11   9        2.30        2.52      1.11 o
  -1  12   9        0.10        0.16      0.81 o
   0  12   9        7.67        9.19      1.89 o
   1  12   9        6.51        7.74      0.92 o
   2  12   9        5.71        9.30      1.02 o
   3  12   9        8.69        9.04      1.34 o
   4  12   9        3.60        5.78      1.21 o
   5  12   9        0.01       -0.31      1.26 o
   1  13   9        7.05        7.89      1.06 o
   2  13   9        0.55       -0.79      0.89 o
   3  13   9        2.04        6.30      1.89 o
   4  13   9        0.80       -0.31      1.26 o
  -4  -8  10        0.92        0.38      0.98 o
  -3  -8  10        1.08       -0.16      0.67 o
  -2  -8  10        1.90        1.57      1.26 o
  -1  -8  10        1.73        3.78      1.57 o
   0  -8  10        5.19        8.19      1.89 o
  -5  -7  10        0.00       -0.76      0.76 o
  -4  -7  10        3.41        4.25      1.11 o
  -3  -7  10        4.02        5.20      1.11 o
  -2  -7  10        0.96        0.63      1.26 o
  -1  -7  10        8.33       11.33      1.89 o
   0  -7  10        0.69        1.21      0.76 o
   1  -7  10        0.32       -0.31      0.79 o
  -6  -6  10        3.27        4.72      1.89 o
  -5  -6  10        1.51        0.94      1.26 o
  -4  -6  10        0.33        1.10      0.89 o
  -3  -6  10        9.37       10.33      2.52 o
  -2  -6  10        8.42        8.06      1.21 o
  -1  -6  10       22.43       22.04      1.89 o
   0  -6  10        2.88        2.29      0.76 o
   1  -6  10        4.74        2.47      0.76 o
   2  -6  10        0.31       -0.63      0.67 o
   3  -6  10        4.80        6.50      1.42 o
  -6  -5  10       92.65      101.37      5.98 o
  -5  -5  10        7.39        9.44      2.20 o
  -4  -5  10       73.21       70.17      3.22 o
  -3  -5  10        0.49       -0.63      0.67 o
  -2  -5  10        0.86        0.00      0.94 o
  -1  -5  10        2.41        2.85      0.74 o
   0  -5  10        6.39        7.83      0.68 o
   1  -5  10       14.97       16.18      1.42 o
   2  -5  10        0.55       -0.06      0.52 o
   3  -5  10        9.57       10.79      1.28 o
  -7  -4  10        5.96        6.61      1.89 o
  -6  -4  10        1.66        1.89      1.57 o
  -5  -4  10       20.56       23.79      2.99 o
  -4  -4  10        0.58        0.00      0.67 o
  -3  -4  10       15.49       16.53      1.56 o
  -2  -4  10        0.00       -0.67      0.67 o
  -1  -4  10        5.39        7.44      0.63 o
   0  -4  10        6.24        6.53      0.60 o
   1  -4  10       18.85       23.21      1.20 o
   2  -4  10       12.14       13.43      1.21 o
   3  -4  10       20.27       20.18      1.51 o
   4  -4  10        4.67        4.78      0.98 o
  -7  -3  10        0.99        0.00      1.26 o
  -6  -3  10       59.99       69.57      4.72 o
  -5  -3  10       20.97       21.72      3.46 o
  -4  -3  10      404.71      397.37     11.55 o
  -3  -3  10       67.74       69.71      2.35 o
  -2  -3  10      716.34      686.68     15.35 o
  -1  -3  10       37.40       38.06      1.30 o
   0  -3  10      241.95      231.50      4.36 o
   1  -3  10        6.88        7.46      0.63 o
   2  -3  10        7.31        5.06      1.18 o
   3  -3  10        3.95        4.73      1.48 o
   4  -3  10        0.14       -0.45      0.45 o
   5  -3  10        4.17        5.26      1.06 o
  -7  -2  10        0.14       -1.26      1.26 o
  -6  -2  10        5.17        4.72      1.57 o
  -5  -2  10       19.05       20.43      1.66 o
  -4  -2  10       15.35       14.55      1.43 o
  -3  -2  10      190.82      193.90      5.02 o
  -2  -2  10       14.18       14.39      0.67 o
  -1  -2  10      240.11      236.25      4.35 o
   0  -2  10        9.96       10.43      0.57 o
   1  -2  10       25.88       26.33      1.08 o
   2  -2  10        2.53        1.93      0.41 o
   3  -2  10        0.03       -0.02      0.48 o
   4  -2  10        1.79        1.84      0.68 o
   5  -2  10        2.49        2.44      0.74 o
  -7  -1  10        1.32        2.52      1.57 o
  -6  -1  10        0.17       -0.47      0.67 o
  -5  -1  10        1.88        2.52      0.89 o
  -4  -1  10       20.57       19.74      1.18 o
  -3  -1  10       17.51       16.80      0.90 o
  -2  -1  10      370.20      370.00      7.12 o
  -1  -1  10       83.84       79.02      1.65 o
   0  -1  10     1094.01     1090.37     15.64 o
   1  -1  10       92.64       93.90      2.33 o
   2  -1  10      641.40      629.31     11.91 o
   3  -1  10       32.74       35.96      2.47 o
   4  -1  10       95.32       92.93      3.21 o
   5  -1  10        3.40        2.20      1.11 o
   6  -1  10        3.96        4.22      1.14 o
  -7   0  10        0.36        1.26      1.57 o
  -6   0  10        0.23        0.10      0.55 o
  -5   0  10        9.80       10.24      0.96 o
  -4   0  10        1.78        1.16      0.73 o
  -3   0  10        0.07        0.03      0.34 o
  -2   0  10        9.89       10.01      0.58 o
  -1   0  10      210.79      217.55      3.20 o
   0   0  10       30.23       31.96      0.80 o
   1   0  10      558.05      552.29      8.69 o
   2   0  10       33.57       34.74      1.16 o
   3   0  10      150.70      150.99      3.35 o
   4   0  10        5.18        4.33      0.72 o
   5   0  10        1.32        1.26      0.89 o
   6   0  10        0.00        0.97      0.83 o
  -7   1  10        1.02        1.10      0.89 o
  -6   1  10        7.28        6.94      1.09 o
  -5   1  10        1.65        0.52      0.55 o
  -4   1  10        0.63        0.77      0.41 o
  -3   1  10        8.44        8.73      0.73 o
  -2   1  10        0.01       -0.18      0.18 o
  -1   1  10       17.63       15.60      0.51 o
   0   1  10       47.81       50.67      1.00 o
   1   1  10       23.80       20.55      0.76 o
   2   1  10      303.64      300.00      4.96 o
   3   1  10       22.95       22.19      0.88 o
   4   1  10      270.35      262.58      6.50 o
   5   1  10       21.19       22.56      1.74 o
   6   1  10       68.36       67.47      4.09 o
   7   1  10        5.81        5.41      1.25 o
  -7   2  10        1.69        0.52      0.98 o
  -6   2  10        0.06       -0.10      0.73 o
  -5   2  10        5.62        6.06      0.91 o
  -4   2  10        0.73        0.06      0.34 o
  -3   2  10        2.78        2.59      0.39 o
  -2   2  10        5.54        4.73      0.30 o
  -1   2  10       62.56       54.19      1.15 o
   0   2  10        6.23        4.55      0.37 o
   1   2  10        2.54        1.52      0.27 o
   2   2  10       12.58       11.79      0.73 o
   3   2  10      101.35       98.64      2.69 o
   4   2  10       22.27       20.13      1.27 o
   5   2  10       84.55       84.20      2.69 o
   6   2  10        7.75        6.15      1.28 o
   7   2  10        8.00       10.20      1.66 o
  -7   3  10       23.91       25.95      2.23 o
  -6   3  10       65.24       67.89      2.78 o
  -5   3  10       77.95       78.17      2.84 o
  -4   3  10       97.21       96.99      2.63 o
  -3   3  10       74.15       71.91      1.88 o
  -2   3  10       28.26       28.23      0.72 o
  -1   3  10       16.90       15.64      0.68 o
   0   3  10        4.19        4.04      0.30 o
   1   3  10        1.74        1.52      0.31 o
   2   3  10        0.18       -0.10      0.26 o
   3   3  10        2.24        1.93      0.41 o
   4   3  10       15.33       16.60      0.99 o
   5   3  10        0.43       -0.31      0.67 o
   6   3  10       31.23       33.50      3.94 o
   7   3  10        0.11       -0.87      0.98 o
  -6   4  10       17.25       17.66      1.45 o
  -5   4  10        0.47        1.15      0.73 o
  -4   4  10       34.00       36.11      1.53 o
  -3   4  10       46.63       48.42      1.20 o
  -2   4  10       18.96       18.28      0.94 o
  -1   4  10       79.05       82.57      1.80 o
   0   4  10        0.38        0.01      0.19 o
   1   4  10        4.16        1.80      0.30 o
   2   4  10        6.31        6.33      0.42 o
   3   4  10       66.08       65.48      1.59 o
   4   4  10        2.58        1.50      0.61 o
   5   4  10        7.49        8.19      1.89 o
   6   4  10        4.21        7.56      1.89 o
   7   4  10        2.75        2.83      1.57 o
  -6   5  10        3.54        2.62      1.09 o
  -5   5  10       43.90       49.44      2.17 o
  -4   5  10       89.80       88.46      2.90 o
  -3   5  10      276.48      270.54      4.55 o
  -2   5  10      277.55      266.81      4.40 o
  -1   5  10      545.99      538.62      7.89 o
   0   5  10      181.67      186.58      3.69 o
   1   5  10      313.72      300.41      5.50 o
   2   5  10       33.38       34.83      1.15 o
   3   5  10       28.01       26.44      1.51 o
   4   5  10        4.14        3.39      0.63 o
   5   5  10        0.01        1.57      1.26 o
   6   5  10        0.02        0.31      1.26 o
   7   5  10        1.37        0.94      1.57 o
  -6   6  10        0.31        0.90      0.83 o
  -5   6  10        0.05       -0.05      0.68 o
  -4   6  10       13.69       13.22      1.43 o
  -3   6  10        0.61        1.50      0.48 o
  -2   6  10       71.69       71.81      2.20 o
  -1   6  10       21.98       23.53      0.81 o
   0   6  10       94.94       93.83      2.16 o
   1   6  10      157.95      158.75      3.28 o
   2   6  10       19.20       19.22      0.92 o
   3   6  10       62.79       66.48      2.32 o
   4   6  10        0.02        0.31      0.56 o
   5   6  10        0.13       -0.63      0.94 o
   6   6  10        0.02        0.94      1.26 o
   7   6  10        4.59        2.20      1.57 o
  -5   7  10        4.97       -0.31      1.57 o
  -4   7  10        2.62        1.57      1.26 o
  -3   7  10       21.83       25.15      3.62 o
  -2   7  10        9.48        8.33      0.61 o
  -1   7  10      133.76      133.44      3.51 o
   0   7  10      118.77      113.21      2.81 o
   1   7  10      374.40      361.11      7.36 o
   2   7  10      126.21      126.88      3.00 o
   3   7  10      303.49      315.74     14.80 o
   4   7  10       40.31       38.41      3.46 o
   5   7  10       52.12       62.02      4.41 o
   6   7  10        7.60        7.24      2.20 o
   7   7  10        0.57       -0.63      1.26 o
  -4   8  10        1.30       -1.26      1.26 o
  -3   8  10        6.89        8.60      0.87 o
  -2   8  10        0.56        0.52      0.56 o
  -1   8  10        0.30        0.28      0.40 o
   0   8  10       10.48       10.41      0.72 o
   1   8  10        0.92        0.58      0.53 o
   2   8  10       54.30       56.15      1.93 o
   3   8  10        8.86        8.18      1.26 o
   4   8  10       32.37       37.46      3.46 o
   5   8  10       22.65       25.81      3.15 o
   6   8  10        4.67        5.04      1.89 o
   7   8  10        6.46        4.09      1.89 o
  -4   9  10        0.35       -1.26      1.26 o
  -3   9  10       17.24       17.86      1.33 o
  -2   9  10        7.22        6.98      1.05 o
  -1   9  10       29.23       30.22      1.81 o
   0   9  10        6.52        7.53      1.25 o
   1   9  10       21.32       23.83      1.30 o
   2   9  10        2.37        1.26      0.76 o
   3   9  10       35.32       37.35      1.97 o
   4   9  10       12.18        9.76      1.89 o
   5   9  10       51.77       66.11      4.72 o
   6   9  10        7.49       12.28      2.52 o
   7   9  10       18.98       26.13      3.46 o
  -3  10  10        1.05       -0.31      1.57 o
  -2  10  10        0.25       -0.10      0.56 o
  -1  10  10        4.26        3.86      1.10 o
   0  10  10        3.68        4.80      0.98 o
   1  10  10        7.87        9.04      1.21 o
   2  10  10        0.44       -0.42      0.55 o
   3  10  10        0.00        0.81      0.94 o
   4  10  10        7.70        7.87      1.89 o
   5  10  10        1.21        2.20      1.57 o
   6  10  10       10.87       15.43      2.83 o
  -2  11  10        0.36       -0.31      0.81 o
  -1  11  10        3.10        2.01      0.81 o
   0  11  10        0.05       -0.13      0.76 o
   1  11  10       31.23       37.85      1.71 o
   2  11  10        1.50        1.23      0.65 o
   3  11  10       15.32       14.17      1.56 o
   4  11  10        0.21        1.03      0.76 o
   5  11  10        0.91        1.50      0.98 o
   6  11  10        0.09        0.20      1.10 o
  -1  12  10        6.77       11.32      2.83 o
   0  12  10        1.50        3.15      1.05 o
   1  12  10        1.34        1.46      0.92 o
   2  12  10        2.98        4.80      0.87 o
   3  12  10        1.12        1.89      1.11 o
   4  12  10        1.94        2.06      0.98 o
   5  12  10        1.20        0.00      1.26 o
   2  13  10        0.91        1.62      0.83 o
   3  13  10        1.08       -0.31      1.26 o
  -4  -7  11        1.30        2.20      1.57 o
  -3  -7  11        1.51        0.94      1.26 o
  -2  -7  11        3.98        6.61      1.89 o
  -1  -7  11        4.00        5.04      1.57 o
   0  -7  11        4.29        5.98      1.57 o
  -5  -6  11        0.04        0.00      1.26 o
  -4  -6  11        1.62        1.89      1.26 o
  -3  -6  11        1.53       -0.63      0.94 o
  -2  -6  11        1.47        1.26      1.26 o
  -1  -6  11       12.63       16.69      2.20 o
   0  -6  11        0.07       -0.38      0.52 o
   1  -6  11       11.64       12.85      1.28 o
   2  -6  11        1.02        0.16      0.79 o
  -6  -5  11        1.07        3.46      1.57 o
  -5  -5  11        0.14       -0.63      1.26 o
  -4  -5  11        1.97        0.63      1.26 o
  -3  -5  11        0.70        0.94      0.94 o
  -2  -5  11        0.10       -0.67      0.67 o
  -1  -5  11        2.11        0.58      0.76 o
   0  -5  11        2.23        3.40      0.76 o
   1  -5  11        5.24        5.01      0.89 o
   2  -5  11        5.38        4.90      1.10 o
   3  -5  11        2.83        1.65      0.94 o
  -6  -4  11       14.36       16.69      2.52 o
  -5  -4  11        0.74        0.00      1.26 o
  -4  -4  11       17.48       13.23      1.56 o
  -3  -4  11        0.72        0.63      0.67 o
  -2  -4  11        0.33       -0.18      0.76 o
  -1  -4  11        0.54        0.31      0.46 o
   0  -4  11       13.55       12.81      1.05 o
   1  -4  11        4.03        4.17      0.79 o
   2  -4  11        4.17        3.46      0.76 o
   3  -4  11        7.61        8.37      1.21 o
   4  -4  11        1.26        1.54      1.10 o
  -6  -3  11        0.30        0.31      1.26 o
  -5  -3  11       34.86       36.83      3.46 o
  -4  -3  11        0.01       -0.67      0.67 o
  -3  -3  11       31.67       29.68      2.00 o
  -2  -3  11        0.89        0.47      0.67 o
  -1  -3  11        2.50        3.33      0.68 o
   0  -3  11        2.57        1.84      0.39 o
   1  -3  11       11.87       13.49      1.21 o
   2  -3  11        0.33        0.79      0.79 o
   3  -3  11        0.41        0.74      0.62 o
   4  -3  11        1.07        0.94      0.65 o
  -7  -2  11        5.91        8.19      2.20 o
  -6  -2  11        0.16       -0.94      0.94 o
  -5  -2  11       24.34       28.02      2.00 o
  -4  -2  11        3.14        3.92      0.98 o
  -3  -2  11       24.69       25.25      1.78 o
  -2  -2  11       19.76       19.67      1.23 o
  -1  -2  11        7.22        5.86      0.55 o
   0  -2  11        1.27        0.55      0.28 o
   1  -2  11        0.03       -0.08      0.31 o
   2  -2  11        7.57        5.47      0.68 o
   3  -2  11        0.54        0.92      0.59 o
   4  -2  11        5.22        6.08      1.29 o
   5  -2  11        0.17        0.03      0.63 o
  -7  -1  11        0.58        0.63      1.57 o
  -6  -1  11        0.44        0.94      1.26 o
  -5  -1  11        0.20        0.31      0.56 o
  -4  -1  11        0.69        1.10      0.67 o
  -3  -1  11       68.68       72.32      3.00 o
  -2  -1  11        0.49        0.45      0.39 o
  -1  -1  11      217.05      219.89      3.81 o
   0  -1  11        0.01        0.14      0.28 o
   1  -1  11       38.14       39.29      1.30 o
   2  -1  11        1.18        0.56      0.48 o
   3  -1  11        8.15        8.11      0.87 o
   4  -1  11        1.61        1.92      0.72 o
   5  -1  11        5.13        4.29      1.26 o
  -7   0  11        0.04        0.31      1.26 o
  -6   0  11        0.00       -0.31      0.94 o
  -5   0  11        2.04        1.84      0.76 o
  -4   0  11        5.52        5.63      0.83 o
  -3   0  11       39.56       40.74      1.40 o
  -2   0  11       14.17       14.77      0.71 o
  -1   0  11      124.29      117.88      2.25 o
   0   0  11        0.18        0.10      0.26 o
   1   0  11      110.34      108.12      2.55 o
   2   0  11        0.21        0.25      0.37 o
   3   0  11       10.88       10.73      0.87 o
   4   0  11        0.91        0.15      0.70 o
   5   0  11        0.03       -0.63      0.89 o
   6   0  11        0.97        0.63      0.91 o
  -7   1  11        7.89       11.33      2.52 o
  -6   1  11        0.08        0.94      0.89 o
  -5   1  11        3.47        2.14      0.65 o
  -4   1  11        0.06        0.18      0.46 o
  -3   1  11        2.27        1.95      0.50 o
  -2   1  11        0.29        0.38      0.30 o
  -1   1  11        5.78        7.31      0.43 o
   0   1  11        1.96        1.69      0.28 o
   1   1  11      145.34      149.05      2.74 o
   2   1  11        0.00       -0.02      0.30 o
   3   1  11      105.32      105.15      2.41 o
   4   1  11        0.01       -0.27      0.48 o
   5   1  11        6.36        4.64      1.21 o
   6   1  11        0.28       -0.89      0.89 o
  -6   2  11        0.03       -0.72      0.76 o
  -5   2  11        2.08        2.52      0.73 o
  -4   2  11        2.64        1.99      0.73 o
  -3   2  11        0.65        0.49      0.41 o
  -2   2  11        0.00        0.04      0.27 o
  -1   2  11        0.94        1.16      0.24 o
   0   2  11       12.71       14.83      0.54 o
   1   2  11       21.17       16.54      0.65 o
   2   2  11        2.76        3.56      0.42 o
   3   2  11       97.14       94.22      2.14 o
   4   2  11        0.26        0.18      0.94 o
   5   2  11       32.59       35.63      4.56 o
   6   2  11        0.12       -1.10      1.10 o
  -6   3  11        5.72        4.29      1.26 o
  -5   3  11       39.54       42.87      2.00 o
  -4   3  11        2.60        1.92      0.65 o
  -3   3  11       90.10       87.83      2.13 o
  -2   3  11        1.95        2.64      0.33 o
  -1   3  11        5.97        4.72      0.38 o
   0   3  11        2.41        3.85      0.32 o
   1   3  11       10.68       11.11      0.57 o
   2   3  11        0.81        0.65      0.28 o
   3   3  11        1.17        1.02      0.37 o
   4   3  11        0.02        0.04      0.46 o
   5   3  11       18.40       18.36      1.57 o
   6   3  11        0.12        1.26      1.57 o
   7   3  11        8.25       10.07      2.83 o
  -6   4  11        0.50       -0.89      0.89 o
  -5   4  11       17.71       15.95      1.33 o
  -4   4  11        0.04       -0.43      0.59 o
  -3   4  11       40.01       42.23      1.14 o
  -2   4  11        9.17        8.43      0.56 o
  -1   4  11       12.14       15.42      0.57 o
   0   4  11       13.92       14.37      0.62 o
   1   4  11       10.20        8.29      0.47 o
   2   4  11        1.74        0.94      0.33 o
   3   4  11        9.08        8.89      0.81 o
   4   4  11        1.40        1.26      0.76 o
   5   4  11        8.30        8.50      1.89 o
   6   4  11        2.15        1.26      1.57 o
   7   4  11       13.70       19.20      3.15 o
  -6   5  11        0.94        0.91      0.98 o
  -5   5  11        0.08       -0.54      0.76 o
  -4   5  11        8.43        7.67      1.21 o
  -3   5  11       32.43       33.94      1.36 o
  -2   5  11       16.57       16.52      0.74 o
  -1   5  11      199.61      185.86      3.38 o
   0   5  11        3.38        1.95      0.41 o
   1   5  11      125.29      114.80      2.55 o
   2   5  11        0.57        0.47      0.37 o
   3   5  11        5.40        6.30      0.61 o
   4   5  11        3.48        2.86      0.79 o
   5   5  11        0.52        4.09      1.57 o
   6   5  11        0.73        0.94      1.26 o
   7   5  11        0.00       -0.31      1.26 o
  -5   6  11        2.39        0.63      1.57 o
  -4   6  11        0.46        1.26      1.26 o
  -3   6  11        1.47        1.26      0.56 o
  -2   6  11        0.38        0.12      0.47 o
  -1   6  11        9.28        8.66      0.74 o
   0   6  11        4.74        5.75      0.57 o
   1   6  11       28.76       33.27      1.28 o
   2   6  11        9.28       10.06      0.81 o
   3   6  11        0.01        0.25      1.10 o
   4   6  11        2.88        2.07      1.42 o
   5   6  11       10.91       13.54      2.52 o
   6   6  11        1.42        0.63      1.26 o
   7   6  11        1.01        0.94      1.57 o
  -5   7  11        0.29        0.31      1.57 o
  -4   7  11        4.93        1.26      1.57 o
  -3   7  11        0.16       -0.10      0.56 o
  -2   7  11        1.79        1.92      0.66 o
  -1   7  11        0.47        0.35      0.40 o
   0   7  11        2.07        2.43      0.59 o
   1   7  11       46.72       44.03      2.31 o
   2   7  11        6.95        6.62      0.78 o
   3   7  11       82.20       82.58      3.32 o
   4   7  11        7.34        6.73      1.05 o
   5   7  11       29.20       32.43      3.46 o
   6   7  11        5.78        5.98      1.89 o
   7   7  11        2.68        1.26      1.57 o
  -4   8  11        1.75        0.94      1.57 o
  -3   8  11        1.16        1.15      1.10 o
  -2   8  11        4.04        5.80      0.84 o
  -1   8  11       39.73       37.27      2.68 o
   0   8  11        5.00        5.84      2.05 o
   1   8  11       43.02       44.54      2.20 o
   2   8  11        0.02       -0.16      0.67 o
   3   8  11        0.94        0.94      1.26 o
   4   8  11        2.08        2.12      0.81 o
   5   8  11        0.52        2.52      1.57 o
   6   8  11        0.80        1.57      1.57 o
   7   8  11        0.60       -0.63      1.26 o
  -3   9  11        0.67       -0.31      1.26 o
  -2   9  11       17.36       17.60      1.89 o
  -1   9  11        1.54        0.99      0.76 o
   0   9  11       18.73       18.73      1.33 o
   1   9  11        5.51        6.06      1.05 o
   2   9  11        3.53        3.37      0.81 o
   3   9  11        0.92        0.94      1.26 o
   4   9  11        0.09        0.00      0.94 o
   5   9  11        1.93        5.67      1.89 o
   6   9  11        1.83        1.57      1.57 o
  -3  10  11        3.53        4.41      1.89 o
  -2  10  11        9.34        6.69      1.09 o
  -1  10  11       10.92       13.74      1.57 o
   0  10  11       12.80       15.90      1.33 o
   1  10  11        0.93        0.85      0.87 o
   2  10  11       12.58       14.39      2.43 o
   3  10  11       28.26       29.91      3.15 o
   4  10  11        2.75        3.46      1.57 o
   5  10  11       12.03       12.28      2.52 o
   6  10  11        0.00        0.31      1.26 o
  -2  11  11       14.67       20.78      1.62 o
  -1  11  11        4.09        5.25      1.57 o
   0  11  11       19.61       21.53      2.20 o
   1  11  11        4.09        5.51      0.87 o
   2  11  11       14.35       14.09      1.14 o
   3  11  11        2.59        1.73      1.73 o
   4  11  11        3.10        3.15      1.42 o
   5  11  11        1.02       -0.49      0.98 o
   0  12  11       13.71       13.78      1.57 o
   1  12  11        6.61        4.55      1.21 o
   2  12  11       11.59       11.85      1.16 o
   3  12  11        7.51        9.25      1.43 o
   4  12  11        7.69        8.15      1.43 o
  -4  -6  12        6.50        8.81      1.89 o
  -3  -6  12       12.57       14.80      2.20 o
  -2  -6  12       13.15       14.17      2.52 o
  -1  -6  12       22.19       27.07      2.83 o
   0  -6  12       12.31       13.23      1.28 o
  -5  -5  12        0.18        2.20      1.26 o
  -4  -5  12        9.67       10.07      2.20 o
  -3  -5  12        0.07        0.00      0.94 o
  -2  -5  12       21.56       21.41      2.52 o
  -1  -5  12        0.31        0.63      1.26 o
   0  -5  12       17.77       22.00      1.51 o
   1  -5  12        0.11        0.99      0.76 o
   2  -5  12       19.92       22.23      2.20 o
  -5  -4  12        0.40        3.15      1.57 o
  -4  -4  12        5.88        6.30      1.89 o
  -3  -4  12        5.31        5.67      1.57 o
  -2  -4  12       15.36       14.33      1.56 o
  -1  -4  12        0.64        0.51      0.48 o
   0  -4  12       22.47       28.51      1.74 o
   1  -4  12       16.78       16.81      1.42 o
   2  -4  12       18.44       18.48      1.51 o
   3  -4  12       12.91       14.22      1.43 o
  -6  -3  12        3.04        4.72      1.89 o
  -5  -3  12        0.01       -0.94      0.94 o
  -4  -3  12        1.41        3.15      1.57 o
  -3  -3  12        2.42        1.71      1.26 o
  -2  -3  12        6.10        4.95      1.57 o
  -1  -3  12        6.16        7.26      0.72 o
   0  -3  12       21.79       19.70      1.89 o
   1  -3  12        0.64        0.69      0.52 o
   2  -3  12       11.03       10.97      4.88 o
   3  -3  12        1.28        2.07      0.76 o
   4  -3  12        6.47        6.40      1.21 o
  -6  -2  12        0.47        0.94      1.57 o
  -5  -2  12        0.01       -0.63      1.26 o
  -4  -2  12        0.04       -0.52      0.52 o
  -3  -2  12        0.83        1.42      0.67 o
  -2  -2  12        4.91        4.82      0.98 o
  -1  -2  12       13.98       14.75      0.79 o
   0  -2  12       12.36       12.04      0.76 o
   1  -2  12       36.21       33.86      1.74 o
   2  -2  12       14.44       15.86      1.06 o
   3  -2  12        1.81        1.83      0.68 o
   4  -2  12       11.66       15.28      1.25 o
  -6  -1  12        4.98        5.04      1.57 o
  -5  -1  12        5.06        6.30      1.57 o
  -4  -1  12       14.43       13.22      1.56 o
  -3  -1  12        0.12       -0.44      0.63 o
  -2  -1  12       20.71       17.91      1.20 o
  -1  -1  12        0.21        0.21      0.34 o
   0  -1  12        1.34        1.39      0.39 o
   1  -1  12        4.57        5.17      1.00 o
   2  -1  12        4.98        4.04      0.68 o
   3  -1  12        4.63        4.76      0.81 o
   4  -1  12        3.10        2.56      1.25 o
   5  -1  12        0.26        0.15      0.68 o
  -6   0  12        2.06        1.57      1.57 o
  -5   0  12       32.88       35.97      2.33 o
  -4   0  12        6.45        7.05      1.11 o
  -3   0  12       41.57       34.86      2.99 o
  -2   0  12        6.55        6.58      0.52 o
  -1   0  12        6.00        4.74      0.44 o
   0   0  12        0.18       -0.31      0.32 o
   1   0  12        3.57        4.15      0.50 o
   2   0  12        0.68        0.45      0.46 o
   3   0  12       13.67       13.41      1.06 o
   4   0  12        1.40        0.88      0.73 o
   5   0  12        5.78        6.48      1.43 o
  -6   1  12        6.13        5.67      1.89 o
  -5   1  12       62.94       67.29      2.54 o
  -4   1  12       18.99       16.56      1.27 o
  -3   1  12      159.12      164.35      4.48 o
  -2   1  12       41.41       34.32      1.09 o
  -1   1  12       99.99       99.27      2.02 o
   0   1  12       67.30       52.14      1.32 o
   1   1  12        3.45        3.36      0.44 o
   2   1  12       30.43       27.93      1.17 o
   3   1  12        0.00       -0.27      0.46 o
   4   1  12        1.31        1.13      0.65 o
   5   1  12        1.37        0.10      0.98 o
   6   1  12        0.10       -0.47      1.11 o
  -6   2  12        2.02        0.14      1.26 o
  -5   2  12        2.99        2.94      0.91 o
  -4   2  12        6.23        5.81      0.91 o
  -3   2  12       68.96       70.59      2.48 o
  -2   2  12       17.51       15.61      0.78 o
  -1   2  12      174.24      156.83      2.67 o
   0   2  12       22.95       22.15      0.79 o
   1   2  12       76.56       64.92      1.50 o
   2   2  12        3.51        4.04      0.55 o
   3   2  12        7.89        6.80      0.78 o
   4   2  12        0.13       -0.40      0.76 o
   5   2  12        0.63        0.79      0.89 o
   6   2  12        0.10       -0.38      0.98 o
  -6   3  12        1.01        0.98      0.98 o
  -5   3  12        2.22        2.90      0.78 o
  -4   3  12        9.88       10.71      1.14 o
  -3   3  12       81.63       81.26      2.71 o
  -2   3  12       29.93       26.19      1.03 o
  -1   3  12      375.81      344.71      5.68 o
   0   3  12       56.76       45.32      1.12 o
   1   3  12      393.98      367.37      6.43 o
   2   3  12       83.42       67.84      1.69 o
   3   3  12       69.59       73.42      2.25 o
   4   3  12       46.08       42.81      2.27 o
   5   3  12        0.66       -0.63      1.26 o
   6   3  12        8.28        7.56      2.20 o
  -6   4  12        0.17       -0.98      0.98 o
  -5   4  12        1.32        1.08      1.57 o
  -4   4  12        4.01        2.66      2.20 o
  -3   4  12        1.76        1.98      0.65 o
  -2   4  12       17.32       13.26      0.71 o
  -1   4  12       39.87       40.53      1.17 o
   0   4  12       38.91       27.21      1.06 o
   1   4  12      139.49      132.02      2.83 o
   2   4  12       41.43       34.59      1.33 o
   3   4  12       90.28       85.11      3.25 o
   4   4  12        7.68        8.50      1.89 o
   5   4  12       19.59       18.26      2.83 o
   6   4  12        0.26        0.63      1.57 o
  -5   5  12        0.29        0.84      0.98 o
  -4   5  12        0.49       -0.31      2.20 o
  -3   5  12        0.64        0.40      0.46 o
  -2   5  12        2.23        1.74      0.48 o
  -1   5  12       12.34       11.69      0.67 o
   0   5  12       12.89       10.29      0.74 o
   1   5  12      118.58       99.19      2.58 o
   2   5  12       21.79       16.73      0.99 o
   3   5  12      198.76      194.87      5.97 o
   4   5  12       28.80       30.85      3.15 o
   5   5  12       63.06       69.89      5.35 o
   6   5  12       15.35       17.94      3.15 o
  -5   6  12        0.03       -0.94      1.26 o
  -4   6  12        2.02        2.20      1.57 o
  -3   6  12        1.07        0.10      0.56 o
  -2   6  12        0.04        0.25      0.58 o
  -1   6  12        0.66        0.19      0.47 o
   0   6  12        7.16        5.56      1.16 o
   1   6  12        3.99        4.43      0.76 o
   2   6  12       30.40       23.32      1.51 o
   3   6  12       18.59       19.79      1.33 o
   4   6  12       31.64       30.85      3.15 o
   5   6  12       15.43       18.26      2.83 o
   6   6  12        6.80        8.50      2.20 o
  -4   7  12        4.59        1.89      1.57 o
  -3   7  12        3.04        1.57      1.57 o
  -2   7  12       12.15       11.30      1.09 o
  -1   7  12       14.67       16.39      1.79 o
   0   7  12        2.77        2.98      0.76 o
   1   7  12        2.66        3.31      1.42 o
   2   7  12        0.63        0.25      0.52 o
   3   7  12        2.07        2.20      1.26 o
   4   7  12        2.83        3.46      1.57 o
   5   7  12       14.86       15.74      2.83 o
   6   7  12        3.50        0.31      1.57 o
  -4   8  12        1.09        1.89      1.89 o
  -3   8  12        1.69        1.89      1.57 o
  -2   8  12        3.45        3.57      0.81 o
  -1   8  12        0.24        0.22      0.76 o
   0   8  12        3.96        3.58      0.81 o
   1   8  12        0.01        0.31      0.56 o
   2   8  12        1.23        1.30      0.79 o
   3   8  12        0.11        0.00      1.26 o
   4   8  12        1.02        0.31      1.26 o
   5   8  12        0.49       -0.63      0.94 o
   6   8  12        4.81        6.93      2.20 o
  -3   9  12       22.13       24.56      3.15 o
  -2   9  12        1.23        0.58      0.79 o
  -1   9  12        5.28        7.15      2.20 o
   0   9  12        9.12       11.50      1.42 o
   1   9  12        5.41        6.06      1.57 o
   2   9  12        5.87        4.83      0.98 o
   3   9  12        3.64        3.78      1.57 o
   4   9  12        0.09       -0.31      1.26 o
   5   9  12        0.07        0.31      1.26 o
   6   9  12        0.69        0.63      1.57 o
  -2  10  12        0.16       -0.81      0.81 o
  -1  10  12        1.19        1.57      0.84 o
   0  10  12        0.01        0.09      0.76 o
   1  10  12        1.38        0.46      0.71 o
   2  10  12        0.06       -0.22      0.76 o
   3  10  12        1.92        5.04      1.89 o
   4  10  12        0.30        0.63      1.26 o
   5  10  12        0.37        0.94      1.57 o
  -1  11  12       23.98       27.74      1.86 o
   0  11  12        0.11       -0.76      0.76 o
   1  11  12       31.91       28.05      1.86 o
   2  11  12        0.45        0.38      0.65 o
   3  11  12        5.38        4.14      1.73 o
   4  11  12        1.10        0.63      1.26 o
   1  12  12        2.35        2.77      1.05 o
   2  12  12        0.05       -0.02      0.78 o
   3  12  12        0.97        1.89      1.11 o
  -4  -5  13        0.00        0.00      1.26 o
  -3  -5  13        1.00        2.20      1.57 o
  -2  -5  13        0.25       -0.31      1.26 o
  -1  -5  13        2.63        0.00      1.26 o
   0  -5  13        0.16        0.22      0.76 o
  -4  -4  13        0.26       -0.94      1.26 o
  -3  -4  13        0.43        0.31      1.26 o
  -2  -4  13        0.29        0.63      0.94 o
  -1  -4  13        8.77        9.13      1.89 o
   0  -4  13        6.51        6.40      1.89 o
   1  -4  13       20.20       20.10      1.89 o
   2  -4  13        2.63        2.44      1.57 o
  -5  -3  13        1.79        1.57      1.57 o
  -4  -3  13        0.59        0.94      1.26 o
  -3  -3  13       17.13       23.93      2.83 o
  -2  -3  13        0.33       -0.22      0.76 o
  -1  -3  13       24.30       28.21      1.51 o
   0  -3  13        0.16        0.94      0.67 o
   1  -3  13        1.68        3.54      0.94 o
   2  -3  13        1.70        4.48      0.98 o
   3  -3  13        0.55       -0.04      0.76 o
  -5  -2  13        0.15        1.89      1.26 o
  -4  -2  13        1.16        0.94      1.26 o
  -3  -2  13        0.49       -0.63      0.67 o
  -2  -2  13        0.19       -0.52      0.52 o
  -1  -2  13        0.08        0.04      0.46 o
   0  -2  13        0.42       -0.22      0.48 o
   1  -2  13        0.62        1.26      0.67 o
   2  -2  13        1.83        2.73      1.57 o
   3  -2  13       10.85       10.83      1.21 o
  -6  -1  13        0.15        0.31      1.57 o
  -5  -1  13        4.20        3.46      1.57 o
  -4  -1  13        0.19       -0.47      0.79 o
  -3  -1  13        1.70       -0.16      0.67 o
  -2  -1  13        0.06       -0.47      0.67 o
  -1  -1  13       10.73       12.40      0.77 o
   0  -1  13        1.19        0.87      0.47 o
   1  -1  13       30.47       35.36      2.69 o
   2  -1  13        0.74        0.75      0.48 o
   3  -1  13       13.70       18.18      1.28 o
   4  -1  13        0.44       -0.28      0.68 o
  -6   0  13        0.39       -0.31      1.57 o
  -5   0  13       12.43       12.91      2.20 o
  -4   0  13        2.98        1.57      1.26 o
  -3   0  13        4.15        2.68      0.89 o
  -2   0  13        8.20        7.06      0.95 o
  -1   0  13        3.23        3.73      0.49 o
   0   0  13        0.92        0.76      0.55 o
   1   0  13        4.18        3.98      0.68 o
   2   0  13        1.18        0.87      0.48 o
   3   0  13        0.48        0.34      0.59 o
   4   0  13        0.22       -0.44      0.61 o
  -6   1  13        0.07       -1.26      1.26 o
  -5   1  13        2.90        4.41      1.57 o
  -4   1  13        0.08       -0.63      0.89 o
  -3   1  13        7.13        5.03      0.83 o
  -2   1  13        0.61        0.06      0.41 o
  -1   1  13        0.50        0.15      0.36 o
   0   1  13        5.81        5.48      0.52 o
   1   1  13        0.15        0.28      0.40 o
   2   1  13        0.55       -0.12      0.40 o
   3   1  13        4.36        3.37      0.68 o
   4   1  13        1.10        0.63      0.65 o
   5   1  13        5.29        6.78      1.51 o
  -6   2  13        0.71        1.57      1.57 o
  -5   2  13        6.21        3.78      1.21 o
  -4   2  13        1.78        2.29      0.78 o
  -3   2  13       45.39       35.74      1.75 o
  -2   2  13        8.64        8.11      0.59 o
  -1   2  13       56.02       44.34      1.20 o
   0   2  13       21.58       20.32      0.82 o
   1   2  13        2.07        0.59      0.41 o
   2   2  13        7.01        4.83      0.70 o
   3   2  13        5.09        4.75      0.70 o
   4   2  13        0.00       -0.43      0.59 o
   5   2  13        1.46       -0.04      2.05 o
  -5   3  13        0.29       -0.39      0.68 o
  -4   3  13        1.93        1.26      0.89 o
  -3   3  13        1.56        1.87      0.68 o
  -2   3  13        5.01        4.81      0.62 o
  -1   3  13        6.27        5.51      0.90 o
   0   3  13        0.44        0.45      0.34 o
   1   3  13        0.18        0.20      0.38 o
   2   3  13        7.46        6.14      0.85 o
   3   3  13        0.24        0.10      0.56 o
   4   3  13        5.49        5.35      1.89 o
   5   3  13        0.18        0.00      1.57 o
  -5   4  13        0.33       -0.45      1.26 o
  -4   4  13        1.77        1.89      1.89 o
  -3   4  13        0.43        0.27      0.76 o
  -2   4  13        4.57        5.07      1.27 o
  -1   4  13        9.84        5.82      0.74 o
   0   4  13       11.38       11.24      1.38 o
   1   4  13       46.52       30.43      1.62 o
   2   4  13       18.41       17.57      1.33 o
   3   4  13       14.55        9.38      1.09 o
   4   4  13        6.47        6.61      1.89 o
   5   4  13        0.01       -0.31      1.26 o
   6   4  13        0.44       -1.26      1.26 o
  -5   5  13        3.40        3.15      1.89 o
  -4   5  13        0.67        0.31      1.57 o
  -3   5  13        3.25        4.09      1.57 o
  -2   5  13        5.62        6.27      0.90 o
  -1   5  13        0.04        0.88      0.42 o
   0   5  13       20.69       19.03      1.33 o
   1   5  13        1.01        0.63      0.56 o
   2   5  13       14.08       12.26      1.57 o
   3   5  13        0.05       -0.56      0.56 o
   4   5  13        0.01       -0.94      1.26 o
   5   5  13        0.15        1.57      1.57 o
   6   5  13        1.72        1.89      1.89 o
  -4   6  13        0.04       -1.26      1.26 o
  -3   6  13        0.13       -0.63      1.26 o
  -2   6  13        0.31        0.10      0.56 o
  -1   6  13        4.39        3.46      0.89 o
   0   6  13        1.49        1.47      0.56 o
   1   6  13        4.99        4.19      0.81 o
   2   6  13        2.86        2.92      2.05 o
   3   6  13        1.38        1.48      0.76 o
   4   6  13        3.92        6.93      1.89 o
   5   6  13        3.91        3.15      1.89 o
   6   6  13        1.26        0.63      1.57 o
  -4   7  13        2.41        2.52      1.89 o
  -3   7  13       12.49       13.54      2.52 o
  -2   7  13        1.79        2.16      0.81 o
  -1   7  13       19.32       21.06      2.05 o
   0   7  13        0.92        1.03      1.26 o
   1   7  13        8.53        9.37      1.09 o
   2   7  13        4.25        3.41      2.83 o
   3   7  13        1.60        0.49      0.76 o
   4   7  13        6.85        8.50      2.20 o
   5   7  13        1.79        2.83      1.89 o
   6   7  13        1.25        0.63      1.57 o
  -3   8  13        0.31       -1.26      1.57 o
  -2   8  13        1.03        1.15      0.84 o
  -1   8  13        1.64        1.69      0.81 o
   0   8  13        0.77        1.26      0.81 o
   1   8  13        0.06       -0.13      0.76 o
   2   8  13        0.45        0.54      0.76 o
   3   8  13        2.17        2.20      1.57 o
   4   8  13        0.39        0.31      1.26 o
   5   8  13        0.25        0.94      1.57 o
  -2   9  13       10.22       12.89      1.33 o
  -1   9  13        5.38        7.10      1.09 o
   0   9  13       10.00       10.46      1.33 o
   1   9  13       19.40       24.77      1.62 o
   2   9  13        1.29        1.50      1.57 o
   3   9  13       14.86       14.17      2.52 o
   4   9  13        0.00       -0.63      1.26 o
   5   9  13        4.04        4.41      1.89 o
  -1  10  13        3.85        4.95      1.05 o
   0  10  13        7.43        7.28      1.09 o
   1  10  13        0.28        0.50      0.68 o
   2  10  13        5.02        7.59      1.09 o
   3  10  13        0.12        0.31      1.26 o
   4  10  13        1.05       -0.63      1.26 o
   0  11  13        7.00        9.63      1.33 o
   1  11  13        0.07        0.04      0.81 o
   2  11  13       11.11       13.83      1.30 o
   3  11  13        3.69        1.70      1.73 o
  -3  -4  14        0.19        0.63      1.26 o
  -2  -4  14        5.58        6.61      1.89 o
  -1  -4  14        1.35        3.46      1.57 o
   0  -4  14       12.06       19.11      1.51 o
  -4  -3  14        0.71        2.20      1.57 o
  -3  -3  14        1.02        2.52      1.26 o
  -2  -3  14        4.57        2.20      1.26 o
  -1  -3  14        7.37        9.76      1.89 o
   0  -3  14       10.56       14.13      1.73 o
   1  -3  14       19.47       20.92      1.73 o
  -4  -2  14        1.05        0.00      1.26 o
  -3  -2  14        0.32        1.57      1.26 o
  -2  -2  14        0.34        0.00      0.94 o
  -1  -2  14        0.10       -0.10      0.48 o
   0  -2  14        1.60        0.52      0.56 o
   1  -2  14        0.10       -0.19      0.63 o
   2  -2  14        9.38       11.68      1.21 o
  -5  -1  14        0.01        0.31      1.26 o
  -4  -1  14        1.34        2.52      1.57 o
  -3  -1  14        3.40        1.42      0.89 o
  -2  -1  14        1.55        0.40      0.76 o
  -1  -1  14        4.50        4.32      0.68 o
   0  -1  14        4.32        5.18      0.83 o
   1  -1  14        2.88        3.65      1.73 o
   2  -1  14       10.19       12.37      1.21 o
   3  -1  14        7.87        9.84      1.09 o
  -5   0  14        1.13        2.83      1.57 o
  -4   0  14        1.71        1.57      1.26 o
  -3   0  14       10.75       10.04      1.34 o
  -2   0  14        4.44        2.99      0.89 o
  -1   0  14       12.36       11.31      0.92 o
   0   0  14        0.44       -0.35      0.42 o
   1   0  14        1.61        0.69      0.59 o
   2   0  14        0.14        0.31      0.59 o
   3   0  14        0.01        0.19      0.70 o
   4   0  14        0.94        0.60      0.72 o
  -5   1  14        4.25        0.94      1.57 o
  -4   1  14        0.89        1.61      1.10 o
  -3   1  14        1.52        0.27      0.76 o
  -2   1  14        2.70        1.57      0.48 o
  -1   1  14        4.79        4.27      1.14 o
   0   1  14        0.52        0.31      0.41 o
   1   1  14        9.74        8.72      0.87 o
   2   1  14        0.14        0.07      0.48 o
   3   1  14        1.23        1.07      0.68 o
   4   1  14        1.56        1.75      0.70 o
  -5   2  14        0.28        0.63      1.26 o
  -4   2  14        0.14        0.02      0.68 o
  -3   2  14        0.10       -0.06      0.59 o
  -2   2  14        1.12        2.05      1.00 o
  -1   2  14       11.72       12.86      0.92 o
   0   2  14       10.90        8.22      0.87 o
   1   2  14       16.90       18.70      1.09 o
   2   2  14        5.31        4.49      0.78 o
   3   2  14        3.03        2.63      0.86 o
   4   2  14        0.03        0.09      0.76 o
  -5   3  14        0.18       -0.98      0.98 o
  -4   3  14        0.66        0.70      0.98 o
  -3   3  14        1.89       -0.79      0.79 o
  -2   3  14        2.75        1.69      0.50 o
  -1   3  14        4.64        3.86      0.69 o
   0   3  14        6.31        4.09      0.68 o
   1   3  14        0.00       -0.22      0.46 o
   2   3  14        0.96        0.63      0.94 o
   3   3  14        1.43        0.99      0.76 o
   4   3  14        0.06        0.98      1.73 o
   5   3  14        0.03       -0.31      1.57 o
  -4   4  14        0.41        1.15      0.98 o
  -3   4  14        8.38        8.50      2.20 o
  -2   4  14        2.23        1.80      0.94 o
  -1   4  14       11.95       13.35      1.31 o
   0   4  14        1.32        0.69      0.52 o
   1   4  14        0.13        0.63      1.42 o
   2   4  14        2.11        2.24      0.81 o
   3   4  14        1.57        1.44      0.76 o
   4   4  14        4.16        5.67      1.89 o
   5   4  14        0.14        1.57      1.57 o
  -4   5  14        0.60       -1.26      1.26 o
  -3   5  14        1.35        3.46      1.89 o
  -2   5  14        0.14       -0.56      0.56 o
  -1   5  14        2.26        2.65      0.76 o
   0   5  14        0.49       -0.10      0.63 o
   1   5  14        0.15        0.00      0.56 o
   2   5  14        3.18        1.50      2.05 o
   3   5  14        0.86        0.85      0.76 o
   4   5  14        1.14        1.89      1.57 o
   5   5  14        0.28       -1.26      1.26 o
  -4   6  14        0.19        0.31      1.57 o
  -3   6  14        0.10       -1.57      1.57 o
  -2   6  14        1.08       -0.10      1.10 o
  -1   6  14        9.19        7.06      1.73 o
   0   6  14        0.07       -0.47      1.42 o
   1   6  14       21.16       22.04      1.57 o
   2   6  14        3.47        2.74      1.10 o
   3   6  14        5.00        5.08      2.05 o
   4   6  14        0.67        0.00      1.57 o
   5   6  14        0.11       -0.31      1.26 o
  -3   7  14        0.80       -0.94      1.57 o
  -2   7  14        3.92        5.35      0.87 o
  -1   7  14        3.00        2.94      0.81 o
   0   7  14        0.01        0.21      0.56 o
   1   7  14        5.57        5.45      1.05 o
   2   7  14        1.03        1.53      0.81 o
   3   7  14        0.48        0.40      0.76 o
   4   7  14        0.00        0.94      1.57 o
   5   7  14        0.32        1.26      1.57 o
  -2   8  14        1.69        2.20      0.94 o
  -1   8  14        0.00       -0.56      0.56 o
   0   8  14        8.42        9.67      3.31 o
   1   8  14        0.48       -0.18      0.76 o
   2   8  14        4.29        4.53      1.05 o
   3   8  14        3.85        5.05      1.05 o
   4   8  14        0.06        0.63      1.26 o
   5   8  14        1.19        0.94      1.57 o
  -2   9  14       12.10       13.89      1.38 o
  -1   9  14        4.42        4.09      1.05 o
   0   9  14       18.89       26.52      1.81 o
   1   9  14        4.09        4.41      1.05 o
   2   9  14        4.68        8.34      1.28 o
   3   9  14        2.64        1.26      0.89 o
   4   9  14        0.04        1.57      1.57 o
  -1  10  14        6.35        5.04      1.26 o
   0  10  14        0.15       -0.27      0.76 o
   1  10  14        1.26        0.75      1.42 o
   2  10  14        3.31        2.77      1.10 o
   3  10  14        0.02        0.31      1.26 o
  -2  -3  15        0.12        0.00      1.26 o
  -1  -3  15        3.18        2.83      1.57 o
  -3  -2  15        0.50        0.94      1.26 o
  -2  -2  15        6.06        9.13      1.89 o
  -1  -2  15        0.58        0.76      0.76 o
   0  -2  15       18.96       25.52      1.74 o
   1  -2  15        1.18        0.31      0.67 o
  -4  -1  15        0.22       -0.31      1.26 o
  -3  -1  15       16.45       17.31      2.52 o
  -2  -1  15        3.24       -0.94      0.94 o
  -1  -1  15       30.11       33.40      1.81 o
   0  -1  15        5.87        3.98      1.10 o
   1  -1  15       16.65       21.26      1.51 o
   2  -1  15        0.64        1.08      0.76 o
  -4   0  15        1.89        1.26      1.26 o
  -3   0  15        1.53        0.00      1.26 o
  -2   0  15        6.20        7.61      2.05 o
  -1   0  15        0.00       -0.80      0.80 o
   0   0  15        1.06        0.79      0.65 o
   1   0  15        3.18        3.78      0.76 o
   2   0  15        5.33        8.65      0.99 o
   3   0  15        0.60        0.77      0.70 o
  -4   1  15        0.09        0.31      1.26 o
  -3   1  15        4.21        4.86      2.20 o
  -2   1  15        0.14        1.89      1.26 o
  -1   1  15       22.19       28.09      2.39 o
   0   1  15        4.29        4.01      0.70 o
   1   1  15       36.50       42.27      1.84 o
   2   1  15        9.77        8.33      0.99 o
   3   1  15       18.54       20.73      1.40 o
  -4   2  15        0.41       -0.63      1.26 o
  -3   2  15        3.13        3.97      1.11 o
  -2   2  15        1.93        1.81      1.02 o
  -1   2  15        6.56        5.80      1.01 o
   0   2  15       14.46       20.75      2.23 o
   1   2  15        1.51        2.03      0.78 o
   2   2  15       17.53       20.75      1.28 o
   3   2  15        1.31        1.53      0.81 o
   4   2  15        1.62        1.57      0.98 o
  -4   3  15        1.25        1.26      1.11 o
  -3   3  15        0.18        0.28      0.98 o
  -2   3  15        0.55        0.16      0.51 o
  -1   3  15        2.29        1.94      0.68 o
   0   3  15        0.14       -0.56      0.56 o
   1   3  15       12.09       16.72      3.15 o
   2   3  15        0.09       -0.67      0.76 o
   3   3  15       19.41       21.91      2.36 o
   4   3  15        2.40        1.05      2.05 o
  -4   4  15        0.96        1.57      1.89 o
  -3   4  15       11.29       13.85      2.52 o
  -2   4  15        1.05        1.30      0.81 o
  -1   4  15       12.72       12.50      1.28 o
   0   4  15        0.16       -0.52      0.56 o
   1   4  15        8.81        9.92      1.09 o
   2   4  15        2.98        3.73      0.94 o
   3   4  15        1.58        1.53      0.81 o
   4   4  15        8.46       10.07      2.52 o
  -3   5  15        7.36       10.39      2.20 o
  -2   5  15        5.96        7.93      1.42 o
  -1   5  15        2.80        4.70      1.10 o
   0   5  15        7.12        6.37      1.05 o
   1   5  15        0.54       -0.09      0.76 o
   2   5  15        0.61        1.57      0.81 o
   3   5  15        0.50       -0.12      1.10 o
   4   5  15        0.01       -0.94      1.57 o
  -3   6  15        9.49       10.70      2.52 o
  -2   6  15        2.23        1.89      0.84 o
  -1   6  15       21.83       24.41      1.74 o
   0   6  15        7.07       10.17      1.09 o
   1   6  15       17.51       19.14      1.73 o
   2   6  15        1.45        1.69      0.81 o
   3   6  15        6.66        9.69      1.28 o
   4   6  15        0.30       -0.63      1.26 o
  -2   7  15        0.04        0.21      0.84 o
  -1   7  15       32.18       39.16      3.94 o
   0   7  15        3.27        6.78      1.09 o
   1   7  15       21.18       23.94      1.81 o
   2   7  15        9.88       11.78      1.89 o
   3   7  15        9.46       11.08      1.33 o
   4   7  15        3.03        2.83      1.89 o
  -2   8  15        2.49        4.18      0.84 o
  -1   8  15        6.23        4.01      0.94 o
   0   8  15        0.02        0.39      0.81 o
   1   8  15       10.42        8.21      1.10 o
   2   8  15        5.11        4.50      1.05 o
   3   8  15        6.67        8.21      2.36 o
   4   8  15        3.02        3.15      1.89 o
  -1   9  15        7.84        6.93      1.26 o
   0   9  15        3.43        4.09      1.42 o
   1   9  15       24.85       31.48      2.52 o
   2   9  15        0.22        0.47      0.89 o
   3   9  15       18.15       22.42      1.81 o
  -1  -1  16        9.71       12.93      1.28 o
   0  -1  16        0.96        1.89      0.94 o
  -2   0  16        0.10       -0.63      1.26 o
  -1   0  16        8.98       14.04      1.28 o
   0   0  16        0.01        0.36      0.76 o
   1   0  16        5.11        6.20      1.10 o
  -3   1  16        6.94        7.87      1.89 o
  -2   1  16       21.47       29.91      3.15 o
  -1   1  16       16.31       22.07      1.51 o
   0   1  16       42.13       54.75      4.56 o
   1   1  16       18.11       23.71      2.03 o
   2   1  16       13.66       16.82      1.28 o
  -3   2  16        2.44        2.52      1.57 o
  -2   2  16        0.51        0.31      1.26 o
  -1   2  16        0.07        0.70      0.68 o
   0   2  16        0.02        1.23      0.68 o
   1   2  16        4.57        7.61      2.20 o
   2   2  16        0.94        1.26      0.94 o
  -3   3  16        1.59        2.83      1.89 o
  -2   3  16        0.14        0.13      0.79 o
  -1   3  16       11.51       13.60      1.33 o
   0   3  16        3.70        1.68      1.57 o
   1   3  16       21.83       25.44      2.83 o
   2   3  16       19.58       22.99      1.81 o
   3   3  16       16.43       18.54      3.62 o
  -3   4  16        7.00       11.33      2.52 o
  -2   4  16        5.30        4.98      0.87 o
  -1   4  16       13.74       14.39      1.33 o
   0   4  16        0.02       -0.49      0.79 o
   1   4  16        4.05        2.24      0.81 o
   2   4  16        0.54        1.03      0.76 o
   3   4  16        0.61        2.33      1.05 o
  -2   5  16        0.01        0.39      0.81 o
  -1   5  16        0.06        0.94      0.81 o
   0   5  16        1.56        0.55      0.81 o
   1   5  16        2.19        0.47      0.81 o
   2   5  16        1.23        0.59      0.81 o
   3   5  16        6.77        4.58      1.10 o
  -2   6  16       28.76       40.52      2.14 o
  -1   6  16        8.28       11.56      1.33 o
   0   6  16       34.30       35.84      2.10 o
   1   6  16       15.33       17.74      1.57 o
   2   6  16        6.12        7.73      1.28 o
   3   6  16        7.71        6.84      1.28 o
  -1   7  16        2.56        3.90      1.05 o
   0   7  16        0.10       -0.04      0.79 o
   1   7  16        1.80        5.22      1.09 o
   2   7  16        0.11       -0.51      0.81 o
   3   7  16        0.87        4.61      1.57 o
   0   8  16       10.31       10.57      1.33 o
   1   8  16        2.27        1.54      1.10 o
   2   8  16       23.88       29.94      2.10 o
   0   2  17        1.32        0.63      0.94 o
  -1   3  17        0.06        0.16      0.81 o
   0   3  17        1.12        3.04      0.84 o
   1   3  17        4.76        7.24      1.57 o
  -1   4  17        0.48        0.04      0.81 o
   0   4  17        1.38        2.04      1.57 o
   1   4  17        1.70        2.74      1.42 o
   0   5  17        5.60        9.86      1.89 o
   1   5  17        0.02        0.08      0.81 o
 
